# Supplementary material for: Connexin 43 Controls the Astrocyte Immunoregulatory Phenotype
Source: Brain Sci. 2018 Mar 22;8(4):50. doi: 10.3390/brainsci8040050 (PMC5924386; doi:10.3390/brainsci8040050)
Supplement: Supplementary file 1 [file brainsci-08-00050-s001.zip]

Archive with 3 entries (3 files):
- Supplementary Table 2.xlsx
- Supplementary Table 3.xlsx
- Supplementary Table 1.xlsx
