# Supplementary material for: Connexin 43 Controls the Astrocyte Immunoregulatory Phenotype
Source: Brain Sci. 2018 Mar 22;8(4):50. doi: 10.3390/brainsci8040050 (PMC5924386; doi:10.3390/brainsci8040050)
Supplement: Supplementary file 1 [file brainsci-08-00050-s001.zip › Supplementary Table 2.xlsx]

## Sheet: Feuil1
Gene name	Molecule Name	Mean reads Cx43FL	Mean Reads Cx43KO	Fold Change	padj
Lrrc3b	leucine rich repeat containing 3B	52.746	0.381095	-14.1781	0.000426294
Gpr156	G protein-coupled receptor 156	79.6752	1.51837	-13.6187	0.000120977
Cyp11a1	cytochrome P450, family 11, subfamily a, polypeptide 1	63.3967	1.0779	-12.4957	0.00449284
Dapk2Apoptosis	death-associated protein kinase 2	59.0622	4.50214	-9.51706	0.00962439
Plin4	perilipin 4	88.3043	7.48512	-9.02323	0.0163038
Exd1	exonuclease 3'-5' domain containing 1	59.7051	4.72686	-8.94102	0.0351224
Adrb1	adrenergic receptor, beta 1	225.396	22.4775	-8.42311	0.0343728
Zfp691	zinc finger protein 691	395.801	60.2391	-7.42842	0.0127716
Dsn1	DSN1, MIND kinetochore complex component, homolog (S, cerevisiae)	430.071	79.305	-7.0624	2.45077e-05
Tlr4	toll-like receptor 4	172.527	28.7886	-7.00295	0.0289073
Zfp503	zinc finger protein 503	407.612	73.2726	-6.99104	0.00320972
Krt10	keratin 10	1622.76	367.212	-6.22142	0.000252132
Diap3	diaphanous homolog 3 (Drosophila)	1307.12	332.791	-5.74852	0.000397881
Mapk11	mitogen-activated protein kinase 11	188.994	52.8682	-5.23794	0.0482277
Abcb9	ATP-binding cassette, sub-family B (MDR/TAP), member 9	874.584	256.555	-5.05778	0.0341847
Sptssa	serine palmitoyltransferase, small subunit A	5557.45	1900.03	-4.5055	0.0180772
Tigd2	tigger transposable element derived 2	606.64	226.068	-4.14204	0.0295368
Arl6ip6	ADP-ribosylation factor-like 6 interacting protein 6	1303.59	504.71	-4.05031	0.0011232
Pdcl	phosducin-like	1659.24	669.549	-3.85797	0.00776634
Bet1	blocked early in transport 1 homolog (S, cerevisiae)	5427.27	2255.36	-3.75389	0.00159317
Nhlrc2	NHL repeat containing 2	495.498	205.483	-3.71889	0.0343728
Pacrg	PARK2 co-regulated	5032.03	2163.01	-3.5955	0.0120249
Pnrc1	proline-rich nuclear receptor coactivator 1	2709.61	1299.16	-3.13006	0.0405545
Nol8	nucleolar protein 8	1783.16	867.729	-3.07129	0.0361129
Zfp931	zinc finger protein 931	1510.74	739.648	-3.05485	0.022657
