# Supplementary material for: Connexin 43 Controls the Astrocyte Immunoregulatory Phenotype
Source: Brain Sci. 2018 Mar 22;8(4):50. doi: 10.3390/brainsci8040050 (PMC5924386; doi:10.3390/brainsci8040050)
Supplement: Supplementary file 1 [file brainsci-08-00050-s001.zip › Supplementary Table 3.xlsx]

## Sheet: Detailed pathways
Name	# of Entities	Expanded # of Entities	# of Measured Entities	Measured entities	Median change	p-value	Pathway type
branchiomotor neuron axon guidance	10	10	10	SEMA3A;PLXNA2;PLXNA4;MYCBP2;SEMA3F;PLXNC1;NRP1;PLXNA1;PLXNA3;PLXND1	1.32586	0.000749726	axon guidance
axon guidance	182	182	158	L1CAM;UNC5B;CSF1R;NTF3;PTPRO;MATN2;TENM2;SEMA3A;UNC5C;ROBO3;NECTIN1;EPHA4;NFASC;PLXNA4;UNC5A;FLRT2;SEMA5A;SEMA3F;NR4A3;CXCL12;SPTAN1;m_Prrxl1;EFNB3;SLIT3;EPHA8;MYH10;CDH4;RELN;EFNA4;SEMA6A;ANK3;NCAM1;TNR;FOXD1;NRCAM;SPTBN1;SLIT1;SPTB;CHL1;SCN1B;EFNA5;KIF5A;EPHB2;DPYSL5;OTX2;ROBO2;NTN1;ETV1;KLF7;LMTK2;ZNF280B;NRP2;KIF5C;FLRT3;APBB2;EPHA5;WNT5A;CRMP1;SOS1;FLOT1;UNC5D;NEO1;SPTBN2;EPHB3;ALCAM;TGFB2;L…	1.07624	0.00200078	axon guidance
regulation of axon extension involved in axon guidance	8	8	8	SEMA3A;PLXNA2;PLXNA4;PLXNC1;NRP1;PLXNA1;PLXNA3;PLXND1	1.20542	0.00519188	axon guidance
semaphorin-plexin signaling pathway involved in axon guidance	12	12	12	SEMA3A;PLXNA2;PLXNA4;PLXNB3;SEMA3F;PLXNC1;NRP1;PLXNB2;PLXNB1;PLXNA1;PLXNA3;PLXND1	1.20542	0.0054449	axon guidance
axonogenesis	144	144	128	LINGO3;PARD6B;LRFN1;APP;MAP1B;SLITRK3;OGN;SLITRK5;SLITRK1;ATP8A2;LINGO2;NTNG1;LUM;RTN4R;STXBP5;PLPPR4;LRRC55;DSCAML1;m_Prrxl1;MYH10;NOTCH1;TLR9;ANK3;LRRN1;NRCAM;SHTN1;SLIT1;LINGO1;ADCY1;PRELP;SNAP91;LRFN3;DOCK7;PIP5K1C;LRRN2;BAIAP2;SLITRK4;NTN1;ADGRB1;ERBB3;PAX2;KLF7;ECM2;m_Dst;BRSK2;MAPT;SEMA4A;NRN1;NUMBL;RAB3A;SNAP25;WNT5A;FLOT1;ALS2;KALRN;FMOD;AMIGO1;UCHL1;BCL11B;RTN4;LRTM2;ATL1;IGF1R;CNTN2;CC…	1.09875	0.00556556	axon guidance
negative regulation of synapse assembly	7	7	6	MDGA1;EPHA7;SLIT1;ROBO2;WNT5A;PTK2	1.24408	0.00702078	axon guidance
anterior-posterior axon guidance	5	5	5	UNC5B;UNC5C;UNC5A;NTN1;DCC	1.35715	0.00912007	axon guidance
positive regulation of axon extension involved in axon guidance	7	7	7	SEMA5A;CXCL12;MEGF8;DSCAM;BMPR2;NRP1;VEGFA	1.26341	0.00997963	axon guidance
positive regulation of synapse assembly	70	70	62	CLSTN3;CLSTN2;THBS2;GHRL;SLITRK3;SLITRK5;m_Nrxn3;AMIGO3;SLITRK1;LINGO2;FLRT2;IL1RAP;ADGRL2;LRRN1;CLSTN1;CUX2;ADGRB2;EFNA5;EPHB2;LRRC4B;NLGN2;SLITRK4;ADGRB1;NLGN1;FLRT3;MECP2;LRRTM4;AMIGO1;FLRT1;LRRTM2;NLGN3;LRTM2;EPHB3;STAU2;ADGRB3;PRKCA;NRXN1;SLITRK2;LRRTM1;ADGRL1;NTRK2;SLITRK6;LRRN3;UBE2V2;BHLHB9;AMIGO2;LINGO4;ADGRL3;ADNP;WNT7A;EPHB1;ADGRE5;SYNDIG1;m_Xlr4b;BDNF;EEF2K;ASIC2;TPBG;CBLN2;LRRTM3;OXT…	1.12545	3.24231e-05	axon guidance
negative chemotaxis	37	37	36	SEMA3A;EPHA7;SEMA3E;FLRT2;SEMA5A;SEMA3F;SLIT3;SEMA4G;SEMA6A;SEMA4B;SLIT1;EFNA5;SEMA3D;SEMA7A;SEMA4C;NRP2;SEMA4A;FLRT3;WNT5A;ITGAV;SEMA3G;SLIT2;SEMA6D;PDGFA;SEMA3C;SEMA5B;SEMA3B;SEMA4F;SEMA4D;RHOA;RYK;SEMA6C;SEMA6B;APOA1;PLXNA3;ITGB3	1.16223	0.00262948	axon guidance
cell adhesion	614	614	521	ITGAM;CD34;EMILIN1;L1CAM;STAB1;LAMA3;m_Pcdhb18;NPNT;COL6A3;CDH12;RADIL;DSG2;ITGA11;FPR2;PCDHB2;THEMIS2;ITGB2;PERP;CCL2;CGREF1;CLSTN3;m_Cd33;PCDHB15;CDH5;ITGA9;TENM2;CDH9;CDH3;PCDHA11;ITGB7;SELPLG;CLSTN2;IGFBP7;TGFB1I1;COL6A1;NECTIN1;THBS2;SULF1;APP;ENG;PARVG;EPHA4;MFAP4;NFASC;FN1;ACKR3;MCAM;F11R;ISLR;RGMB;m_Nrxn3;AMIGO3;FREM1;CNTNAP1;ICAM5;CXADR;CDHR3;CDH17;SPON1;EDIL3;GP1BA;FLRT2;PCDH8;DPP4;CADM…	1.09733	1.58945e-09	cell adhesion
homophilic cell adhesion via plasma membrane adhesion molecules	175	175	142	L1CAM;m_Pcdhb18;m_Pvr;CDH12;DSG2;PCDHB14;PCDHB2;CLSTN3;PCDHB15;PCDHGA3;PCDHGB1;CDH5;CDH9;CDH3;PCDHA11;CLSTN2;NECTIN1;PCDHGB2;FREM1;CDHR3;CDH17;PCDH1;PCDH8;CADM3;PTPRM;CDH8;PCDHGB3;NECTIN2;PCDH19;m_Pcdhb11;CELSR2;RET;DSCAML1;PCDHB5;CDH4;ITGB1;PCDHA10;PCDHB16;PKD1;DSCAM;FAT1;ESAM;CLSTN1;CDH19;PCDHAC2;CHL1;DCHS1;TRO;FAT3;SMAGP;PCDHGB4;PCDHGC3;PCDHA9;FREM2;CD200;CDH6;ROBO2;CADM2;PCDHGB7;CDH2;PCDHGA12…	1.13478	2.20166e-08	cell adhesion
single organismal cell-cell adhesion	144	144	122	CD53;ITGAM;CD34;LAMA3;m_Pvr;ITGB2;LMO7;CDH5;TENM2;CDH9;CDH3;NECTIN1;FOXF1;ADAM8;ICAM5;C10orf54;CXADR;LIMS2;CEP41;CDH8;CYR61;ARVCF;DSP;ICAM1;ANXA9;ITGA8;THY1;PKD1;NRCAM;FAT1;ESAM;PKP3;KIRREL;CNTN3;NPHP4;CYFIP2;PIP5K1C;PTPRU;PSEN1;FBLIM1;NLGN2;CDH2;NTN1;CLDN5;MYH9;CDH11;PKD1L1;CDH24;CD2AP;CD2;COL8A2;CTNND1;SRF;CD93;VEZT;EFR3A;NEGR1;PDPN;VNN1;JAM2;EMCN;ITGA4;CDH10;ASTN1;CTNNB1;CDON;CTNNA2;LRP6;SLIT2…	1.11149	3.89507e-05	cell adhesion
heterotypic cell-cell adhesion	24	24	20	ITGB2;PERP;ITGB7;NFASC;ITGA7;ITGB1;NRCAM;PTPRC;ITGA5;CD2;ITGA4;ITGAV;ITGAX;CD1D;GLDN;PARVA;m_Madcam1;RNASE10;ITGAD;ITGB3	1.15593	0.00194629	cell adhesion
adherens junction organization	39	39	37	CDH12;CDH5;CDH9;CDH3;NECTIN1;CDH17;CADM3;CDH8;NECTIN2;DSP;CDH4;CDH6;CADM2;CDH2;RAB8B;CDH11;CDH24;NUMBL;CTNND1;MLLT4;CDH10;CTNNB1;CDH18;NUMB;SRC;CDH13;CTNNA1;CDH1;CADM1;JUP;m_Cdc42;NECTIN3;CSK;ANG;CDH7;NECTIN4;CDH15	1.14914	0.00200128	cell adhesion
calcium-dependent cell-cell adhesion via plasma membrane cell adhesion molecules	34	34	28	PCDHB14;PCDHB2;CDH17;PCDH1;ARVCF;PCDHB5;PCDHB16;DCHS1;PCDHGB4;PCDHGC3;CDH6;CDH2;PCDHGA12;NLGN1;PCDH18;PCDHB6;PCDHB3;NRXN1;PCDHB11;ATP2C1;CDH13;CDH1;CDH22;PCDHB4;AJUBA;CDH23;PCDHB8;CEACAM1	1.17144	0.00240227	cell adhesion
calcium-independent cell-cell adhesion via plasma membrane cell-adhesion molecules	26	26	19	CLDN3;CLDN9;CLDN2;CLDN1;CLDN22;DSCAML1;NCAM1;ESAM;CLDN14;CLDN5;CLDN12;CLDN11;CADM1;CLDN23;CLDN15;CLDN10;CLDN20;CLDN19;CEACAM1	1.18333	0.00315629	cell adhesion
heterophilic cell-cell adhesion via plasma membrane cell adhesion molecules	59	59	45	L1CAM;m_Pvr;LGALS9B;COLEC10;TENM2;NECTIN1;MCAM;AMIGO3;CXADR;CADM3;NECTIN2;ICAM1;CDH4;DCHS1;SMAGP;ITGA5;CD200;CADM2;CDH2;m_Ptprd;NLGN1;SCARF2;AMIGO1;ALCAM;ITGA4;CD164;NRXN1;FAT4;m_Cd24a;ADGRL1;VCAM1;IL1RAPL1;REG3A;CADM4;CADM1;ITGAL;AMIGO2;CD6;NECTIN3;JAML;LGALS1;SELP;GRID2;NECTIN4;CBLN1	1.13288	0.00460334	cell adhesion
cell-cell junction maintenance	6	6	6	CSF1R;SHROOM2;NLGN2;MYADM;MPZ;PARD6A	1.18974	0.00752154	cell adhesion
regulation of auditory receptor cell differentiation	7	7	7	NOTCH1;HEY1;MYCL;HES5;HEY2;MYCN;HES1	-1.2003	0.00171843	cell differentiation/development
brain development	331	331	296	MET;HSPG2;C1QB;NTF3;Sct;CTTNBP2;MDGA1;UNC5C;EPHA7;ATP2B3;HYDIN;FOXC1;EPOR;KCNA1;DBN1;APOD;STAR;ATP2B2;KCNH2;PRKDC;B3GNT5;CNTNAP2;SLC17A7;ZFHX3;HCN2;PCDH19;STK36;CXCL12;ADGRL2;CA10;HPCA;DSCAML1;BMP4;ACE;RPH3A;RPGRIP1L;SLIT3;MYH10;TMEM57;NOTCH1;RELN;SHANK2;ITGA8;FOXJ1;C11orf63;SGCE;ATP2B1;KCNC1;RAPGEF4;SYNJ1;ADARB1;BRCA2;LPAR1;SLIT1;EFNA5;SYNE1;m_Qars;GABRA5;BCL2L11;IMMP2L;SMARCA1;SHROOM2;SLC6A17;C…	1.04115	0.000122816	cell differentiation/development
cerebellar Purkinje cell layer development	15	15	14	NAGLU;CACNA1A;SEZ6L;SEZ6;SEZ6L2;MYH10;FAIM2;B4GALT2;HSPA5;ATG7;NFIX;AARS;KLHL1;UQCRQ	1.21891	0.000841117	cell differentiation/development
epithelial cilium movement involved in determination of left-right asymmetry	10	10	9	LRRC6;OFD1;CCDC40;MEGF8;CCDC39;RFX3;DNAAF1;CCDC103;NPHP3	1.21024	0.00276845	cell differentiation/development
neural retina development	16	16	15	ATP2B3;ACTL6A;ATP2B2;SLC17A7;ATP2B1;PSEN1;SMARCA4;SLC17A6;SLC17A8;RAB11FIP4;ATP2B4;SMARCD3;GPM6A;CASP2;RPE65	1.16901	0.00277071	cell differentiation/development
aorta development	27	27	26	ADAMTS6;LOX;CNTRL;LOXL1;PDE2A;MYH10;LRP2;LTBP1;AP2B1;PRDM1;HECTD1;CXCR4;SMARCA4;SMAD6;NDST1;PRICKLE1;PKD2;DNM2;CHD7;KIF7;TAB1;SNX17;DCTN5;SUFU;FUZ;PLXND1	1.17507	0.00308193	cell differentiation/development
smooth muscle cell differentiation	20	20	18	NTF3;FOXF1;MKL2;BMP4;MKL1;NFATC3;ACVR1;CTNNB1;WNT4;MEF2C;FGF10;AGT;TBX18;WNT7B;TMEM204;NFATC4;HEY2;GATA6	1.10315	0.00538211	cell differentiation/development
endothelial cell morphogenesis	13	13	11	MET;STC1;HEG1;COL18A1;PLOD3;CLIC4;NOTCH4;ARHGEF26;ID1;PECAM1;LECT1	1.07483	0.00578493	cell differentiation/development
telencephalon development	36	36	31	SLC8A2;SLC8A3;BMP4;AVPR1A;RPGRIP1L;SLC8A1;TCTN1;ERBB4;CDH2;MLLT4;SIX3;m_Nrgn;SLC1A2;FEZF2;NCOR2;FAS;NKX2-1;FGF8;CDK5;KAT2A;GLI3;RFX4;PFDN1;LHX2;BMP2;IFT88;HES5;SCN5A;EMX1;HES1;OXTR	1.03901	0.00592047	cell differentiation/development
nervous system development	549	549	485	L1CAM;ST8SIA2;ADCYAP1;PCDHB2;FGF18;CHRNA3;NTF3;PCDHB15;PTPRO;GRIK1;MDGA1;SCN3A;PCDHA11;SEMA3A;NAGLU;EPHA7;GJB1;ROBO3;RGS9;KIAA0319;APP;MAP1B;EPHA4;ACTL6A;P2RX5;ISLR2;ATCAY;RAPGEFL1;DBN1;AMIGO3;SEMA3E;PLXNA4;SLITRK1;KIAA2022;MYT1;NDNF;PLXNB3;GAL;CAMK2B;NTNG1;PCDH1;NINJ2;SEMA5A;NELL1;SPOCK1;DLG2;CHERP;MAG;SCN3B;RET;DSCAML1;ACHE;m_Prrxl1;GFRA1;EFNB3;SLIT3;EPHA8;ELAVL3;PCDHA10;NRSN1;MARK4;VPS13A;PRDM…	1.04502	0.00595632	cell differentiation/development
positive regulation of epithelial cell proliferation	81	81	68	CCL5;STOX1;TGFB1;SFRP1;ESR1;NR4A3;BMP4;NOTCH1;LAMB1;HYAL1;C5AR1;ERBB4;KIF3A;LAMC1;PAX2;KDR;GRN;IGF1;TGFA;m_Foxp1;m_Foxp2;WNT5A;HRH3;CCND2;DAB2IP;VEGFC;FGF9;TACR1;SMO;FGF2;WDR48;EGFR;TCF7L2;BMP6;MAP2K5;ERBB2;IL6;FGF10;NME2;BAD;EYA1;BMPR1A;HTRA1;C5AR2;GAS1;OSR1;FGFR2;FGF1;NME1;HRAS;MYC;TBX18;TWIST1;ID1;VHL;FGF7;VEGFA;CYP7B1;GLUL;SOX9;BMP5;PRL;SCN5A;DLX6;NOD2;DLX5;NOG;IHH	1.02377	0.00784225	cell differentiation/development
trigeminal nerve structural organization	5	5	5	SEMA3A;PLXNA4;SEMA3F;NRP1;PLXNA3	1.32586	0.00789227	cell differentiation/development
ventricular septum development	40	40	33	STRA6;CNTRL;HEG1;CYR61;PDE2A;LRP2;LTBP1;AP2B1;PRDM1;HECTD1;CXCR4;SMARCA4;SMAD6;C5orf42;LUZP1;FRS2;MDM2;MDM4;TRIP11;ROBO1;CITED2;MATR3;DNM2;NPRL3;SALL1;DCTN5;GJA5;PTK7;DAND5;SUFU;LMO4;GATA3;HES1	1.08555	0.00927843	cell differentiation/development
germ cell migration	11	11	10	FOXC1;TGFB1;CXADR;CXCL12;ITGB1;CXCR4;KIT;TGFBR1;DMRT1;PLPP3	1.28086	0.0093674	cell differentiation/development
inner ear receptor cell development	10	10	9	NAGLU;GABRB2;GABRB3;GABRA5;VANGL2;FZD2;DICER1;TSHR;ATP8B1	1.21624	0.00939927	cell differentiation/development
coronary vasculature development	38	38	33	ADAMTS6;DYNC2H1;CNTRL;PDE2A;MYH10;LRP2;TGFBR3;MEGF8;LTBP1;AP2B1;PRDM1;LRP1;SMARCA4;SMAD6;C5orf42;NDST1;PCSK5;PRICKLE1;ROBO1;PROKR1;WT1;DNM2;VEGFB;ZBTB14;KIF7;TAB1;SNX17;DCTN5;PTK7;SUFU;GPC3;FUZ;PLXND1	1.14564	0.00951404	cell differentiation/development
cardiac septum development	23	23	20	ADAMTS6;CNTRL;PDE2A;BMP4;MYH10;AP2B1;PRDM1;LRP1;C5orf42;NDST1;PCSK5;CRELD1;SMAD4;ZBTB14;KIF7;TAB1;TBX20;SNX17;FUZ;PLXND1	1.15948	0.00952608	cell differentiation/development
positive regulation of glial cell differentiation	9	9	8	NTF3;SPINT1;NKX6-1;NOTCH1;RNF112;NKX6-2;RTN4;HES1	1.28109	0.000543734	cell differentiation/development
inner dynein arm assembly	11	11	10	LRRC6;ZMYND10;DNAH7;CCDC40;CCDC39;DNAAF5;DNAH1;DNAAF1;CCDC103;TEKT2	1.21024	0.00051797	cell differentiation/development
cardiac atrium morphogenesis	6	6	6	CCM2L;HEG1;NOTCH1;SHOX2;SOS1;DLL4	1.28109	0.00189468	cell differentiation/development
regulation of cilium beat frequency	5	5	5	ARMC4;CCDC40;DNAH11;CCDC39;DNAAF1	1.2725	0.00496069	cell differentiation/development
neuron migration	131	131	110	MET;MATN2;MDGA1;SEMA3A;ROBO3;KIAA0319;POMGNT2;NDNF;GATA2;MKL2;SPOCK1;CDK5R2;CXCL12;CELSR2;CDKL5;m_Prrxl1;MYH10;RELN;SEMA6A;NRCAM;RAPGEF2;MARK1;CHL1;SDCCAG8;FAT3;NAV1;MKL1;CXCR4;DCX;PSEN1;PRKG1;NTN1;SATB2;USP9X;DCDC2;NRP2;MAPT;APBB2;DISC1;SRF;CELSR3;GAS6;FGF13;PTK2;ASTN1;m_Pcnt;CTNNB1;PCM1;CDK5R1;CELSR1;CNTN2;CCK;DNER;NDN;HSP90AA1;MEF2C;APBB1;ASCL1;NRP1;DCC;DCLK1;KIRREL3;MARK2;PEX5;UNK;NTRK2;BBS4;…	1.07876	0.0051194	cell differentiation/development
positive regulation of cell migration	223	223	199	CCL5;C3AR1;CD274;CXCL10;CSF1R;NTF3;INS;LGR6;MYO1F;FN1;MMP2;MCAM;CORO1A;FOXF1;TGFB1;AQP1;GCNT2;SEMA3E;GLI1;SEMA5A;m_Podxl;PTK2B;CYR61;SEMA3F;ANGPTL3;CSF1;COL18A1;CXCL12;RET;BMP4;NOTCH1;ITGB1;SEMA4G;ATP8A1;LAMB1;DAPK3;CEMIP;SEMA4B;THBS1;CCR1;CX3CL1;ABCC1;MYLK;TIAM1;ITGA5;SEMA3D;SEMA7A;ACVR1;ERBB4;KIT;INSR;PDGFB;KDR;TGFBR1;MYADM;m_Ccl7;SEMA4C;IGF1;SEMA4A;ADAM17;TRIM32;DAB2;SMAD3;F2R;BCAR1;FER;PIK3CD…	1.06007	0.00413948	cell differentiation/development
cilium movement	28	28	26	ARMC4;LRRC6;HYDIN;DNAH7;CCDC40;DNALI1;CELSR2;SPAG17;DYNC1H1;DNAH11;CCDC39;DNAH6;RSPH9;DNAI2;RSPH4A;DNAAF5;CCDC114;DNAI1;CFAP221;DNAH5;DNAH1;DNAH10;DNAAF1;CCDC103;ROPN1L;CCDC151	1.17265	8.07992e-05	cell differentiation/development
neuropeptide signaling pathway	113	113	69	KISS1R;ADCYAP1;MCHR1;NPBWR1;CORT;SORCS3;NPB;NXPH2;NTSR1;NPY1R;GAL;PENK;SORT1;GPR83;SORCS1;SSTR3;SSTR1;OPRL1;RAPGEF2;AGRP;PROKR2;TAC1;NPY;HCRTR1;TENM1;OPRD1;m_C130060K24Rik;NPSR1;SSTR2;ECEL1;PCSK1N;UTS2R;SORCS2;NPY2R;CRCP;GRP;GLRA2;PDYN;TACR1;PROKR1;GLRB;CYSLTR1;NTSR2;CPE;NPW;CRHR1;TAC3;OPRK1;QRFP;NPY5R;NXPH4;GPR139;GALR1;GLP1R;MC2R;CALCB;GALR2;GPR149;NXPH3;NPFFR1;HCRTR2;QRFPR;POMC;SCG5;PNOC;NMB;C…	1.11133	0.000263125	Cell signaling
activation of transmembrane receptor protein tyrosine kinase activity	13	13	11	CHRNA3;GREM1;PRLR;NRG3;EFNA5;ADRB2;PDGFC;m_Nrg1;ANGPT1;ANGPT4;EGF	1.22399	0.00213631	Cell signaling
detection of visible light	10	10	5	OPN1LW;OPN3;ELOVL4;RRH;OPN1SW	1.14936	0.00322229	Cell signaling
cell surface receptor signaling pathway	354	354	257	CD53;CD274;L1CAM;LEPR;MET;TNFRSF10A;CXCL10;TNFRSF13B;MCHR1;CRHR2;TSPAN4;CCL2;IGSF6;FCGR1A;RTN4RL2;CCR5;PRLR;TSPAN17;BIRC3;P2RX5;FCGR2A;PLXNA2;NPY1R;LY6E;GP1BA;FCGR2B;PTK2B;GPR83;CELSR2;ADGRL2;SIRPB1;GFRA1;CD22;IL2RA;IRF9;SSTR1;BSG;SPN;SEMA6A;NCAM1;TSPAN5;NPR1;IL13RA1;MADD;VLDLR;CCKBR;TSPAN18;ACVR1B;SST;TSPAN9;ADGRB2;SYK;LIFR;FCER1G;PTPRC;CCR1;MAGI1;ADGRG2;ADRB2;PROKR2;GLP2R;FZD2;IL1R1;VASN;LAG3;T…	1.0611	0.0034807	Cell signaling
adenylate cyclase-inhibiting G-protein coupled receptor signaling pathway	52	52	42	ADCY7;MCHR1;CORT;ADCY4;NPB;ADCY6;NPY1R;S1PR3;OPRL1;LPAR1;ADCY1;PSAP;APLP1;NPR3;OPRD1;GNAI1;SSTR2;P2RY1;NPY2R;HTR1F;ADCY9;ADCY5;GNAZ;GNAL;ADCY2;GPR37;PSAPL1;RIC8A;m_Htr5b;GPR37L1;OPRK1;P2RY12;HTR1D;GNAI2;ADORA1;GABBR1;GNAI3;ADCY8;S1PR1;ADCY3;RXFP2;OPRM1	1.12347	0.0044228	Cell signaling
gamma-aminobutyric acid signaling pathway	29	29	26	HTR4;CACNA1A;GABBR2;GABRB2;GABRB3;PLCL2;GABRA5;SLC12A2;GABRA1;CACNB4;GABRA3;GABRB1;GABRG2;m_Gabre;GABRA2;GABRG3;GABRA4;GABRR1;GNAI2;PLCL1;ATF4;GABBR1;GABRG1;BDNF;GABRQ;GABRR2	1.12653	0.00497242	Cell signaling
receptor-mediated endocytosis	167	167	115	STAB1;IGF2R;FCGR1A;ENPP2;FOLR2;LDLR;CD163;HYOU1;SUSD2;COLEC12;ARHGAP27;HP;LDLRAP1;ENPP1;FCGR2B;LGALS3BP;SSC4D;LRP12;SORL1;LRP1B;COLEC11;IFITM3;LRP2;m_Fcrls;VLDLR;DNM1;FOLR1;MRC1;LRP1;ADRB2;PIKFYVE;LDLRAD3;TINAGL1;HBB;HSP90B1;HSPH1;CLN3;DAB2;PRSS12;ADRB3;LRP10;MICALL1;TFRC;SCARF2;ASGR1;SPARC;HBA1;TMPRSS3;NLGN3;SCARB1;SCARA3;CALR;m_Siglech;LRP8;SSC5D;CLTC;HSP90AA1;SCARA5;PDLIM7;LRPAP1;TGFBR2;ATP5B;…	1.07133	0.0067338	Cell signaling
G-protein coupled purinergic nucleotide receptor signaling pathway	14	14	7	P2RY13;P2RY6;GPR34;PTAFR;P2RY1;P2RY12;P2RY2	1.28125	0.00727071	Cell signaling
netrin-activated signaling pathway	6	6	6	UNC5B;UNC5C;UNC5A;SHTN1;PTK2;DCC	1.35715	0.00876119	Cell signaling
G-protein coupled receptor signaling pathway, coupled to cyclic nucleotide second messenger	49	49	42	MC5R;NPBWR1;CCL2;HTR4;HTR2C;NPY1R;SSTR3;SSTR1;OPRL1;CNR1;CCR1;NPY;OPRD1;SSTR2;HTR7;LHCGR;ADRB3;ANXA1;HTR1F;MC3R;HRH3;PTH1R;VIPR1;CNR2;CALCRL;HRH2;SSTR4;PTGIR;OPRK1;MC1R;XCR1;HTR1D;MC2R;GPR149;CHRM2;TSHR;HTR5A;DRD1;LPAR3;HTR6;HTR1B;OPRM1	1.11011	0.00999278	Cell signaling
cell-cell signaling	291	291	189	CCL5;CCL13;STAB1;GRAP;ADCYAP1;CXCL10;TNFRSF11A;C1QA;ITGB2;CCL2;FGF18;NTF3;GREM1;AR;CCR5;INS;GJB1;GPR101;PCDH1;PCDH8;SEMA5A;PANX2;GJA4;CYR61;HCN2;WISP2;SSTR3;EFNB3;SSTR1;EFNA4;WNT2B;FAT1;SST;ZYX;TMED1;CCR1;MPZL1;ADRB2;SDC1;FGFBP1;NOV;TAC1;NPY;FZD2;WNT9A;EDN3;HMMR;SSTR2;ADRB3;WNT5A;ASH1L;PCSK5;TSHB;DLL1;MLLT4;NAMPT;ADAM10;FGF13;m_Tnfsf9;LNPEP;TGFB2;IL17B;TRHDE;WNT4;FGF9;TNFSF10;CELSR1;GJB2;PANX1;WI…	1.01664	0.00876029	Cell signaling
behavioral response to nicotine	9	9	9	CHRNA3;HTR2C;CHRNB4;CHRNA4;CHRNB2;PPARA;CHRNB1;CHRNA5;CHRNA7	1.05815	0.00748031	Cell signaling
cellular response to ethanol	25	25	18	CCL5;L1CAM;KCNMB1;ADCY7;CYBB;SPI1;m_Ccl7;DNMT3A;SPTBN2;PRKCE;RPS6;ITPR2;GLRA2;TP53INP1;PRKAA1;PPP2CA;SOD2;BIRC5	1.13831	0.00750401	Cell signaling
cellular response to retinoic acid	90	90	67	CCL13;CCL2;COL1A2;NDUFA13;AQP1;PTK2B;ABCA1;RET;IRF1;SERPINF1;PPARG;COL2A1;CYP26B1;ALDH1A2;WNT9A;ABL2;PAX2;FZD4;ZNF35;BRINP1;WNT5A;TNC;SETX;FZD10;OGT;ADNP2;EP300;KMT2E;LYN;MEF2C;PHC1;ADD1;WNT3;EPHA3;RARG;KLF4;PTK6;YAP1;RORB;SNRNP70;T;HDAC2;TEAD1;FZD7;OSR1;HTRA2;RXRB;TESC;COL1A1;WNT2;MYC;WNT7B;TWF2;RARA;PTK7;BRINP2;SNW1;SOX9;Muc1;WNT8B;TEAD2;YES1;LTK;BRINP3;WNT5B;WNT6;TLR4	1.00641	0.00112567	Cell signaling
integrin-mediated signaling pathway	103	103	94	ITGAM;ITGA11;ITGB2;ITGA9;ITGB7;ADAMTS13;ADAMTS1;TEC;CDH17;TYROBP;ITGA7;ITGA10;PTK2B;ANGPTL3;FBLN1;ITGB1;ITGA8;ZYX;SYK;FCER1G;COL16A1;PLP1;ITGA5;SEMA7A;ADAM11;MYH9;ADAM17;DAB2;BCAR1;VAV1;CD47;ITGA2B;PLEK;TUBGCP2;ITGB5;ADAM10;RCC2;ARHGAP35;PTK2;ITGA4;ITGAV;ITGAX;ITGA1;ADAMTS3;ERBIN;PTPN11;LAMA5;FUT8;CCM2;CTGF;COL3A1;ADAM9;SRC;PXN;ITGB6;NEDD9;ITGB8;PRKD1;IBSP;ADAM15;ITGA3;CUL3;ILK;ITGB1BP2;ITGAL;NME…	1.0778	0.00119903	Cell signaling
phototransduction	33	33	22	OPN1LW;CABP4;CDS1;GNAT1;RHO;GUCA1A;PITPNM1;CDS2;OPN3;TRPC3;m_Cngb1;GNGT2;PLCB4;ARRB1;OPN4;PLEKHB1;UNC119;GNAT2;PDE6D;ASIC2;RRH;OPN1SW	1.10748	0.00162721	Cell signaling
cellular response to morphine	6	6	6	CCL5;HLA-DQB1;KCNJ6;AIF1;PPP1R9B;OPRM1	1.41264	0.00172277	Cell signaling
response to follicle-stimulating hormone	7	7	6	PAPPA;CYP1B1;EGR1;TGFBR3;ASNS;SRD5A1	1.27829	0.00321235	Cell signaling
cellular response to manganese ion	14	14	13	Casp12;GRIN1;GRIN2A;GRIN2B;ERN1;ATP13A2;HSP90B1;PARK2;HSPA5;TH;DBH;DDIT3;LRRK2	1.17739	0.00529508	Cell signaling
cellular response to antibiotic	26	26	21	PLA2G4A;SCN3A;SLC9A1;STAR;RASGRF1;EGR1;HSPA5;EP300;MDM2;RAB10;HSD17B3;CRIP1;TXN;PLA2G4F;XBP1;CDKN1B;PPP1R15A;HMBS;SIRT1;ABCB1;CYP11A1	-1.01196	0.00541335	Cell signaling
cellular response to vitamin D	19	19	15	ADAMTS1;PENK;SFRP1;ITGB1;LTBP1;ATP2B1;FGF23;FZD2;TNC;VDR;PDIA3;FZD1;BGLAP;PTN;IL15	1.19857	0.0060073	Cell signaling
response to vitamin D	31	31	26	PLA2G4A;SLC8A2;CXCL10;STC1;TGFB1;KL;LRP2;SPP1;CD4;INSR;CRYM;GGCX;TGFB2;TRIM25;ALPL;PRKCB;BMP7;RXRA;PTGS2;VIM;STC2;BGLAP;CYP24A1;TPCN2;CDKN2D;ABCB1	1.116	0.00622108	Cell signaling
response to prostaglandin E	13	13	6	CCL19;TGFBR3;A2M;TGFBR1;PPP1R9B;PTGER4	1.25919	0.00658114	Cell signaling
regulation of sensory perception of pain	46	46	38	FCGR3A;CTSS;HTR2C;GRIN2A;NTSR1;SLC9A1;NOS1;OPRL1;NCAM1;CCKBR;GRIN2D;ADRB2;OPRD1;F2R;NPY2R;RTN4;KCNJ10;CCK;GRM1;CCL3L3;SCN11A;EDN1;OPRK1;ADRA2C;IL1A;EDNRB;COMT;GRM3;MGLL;FGFR1;ADORA1;SPX;TMEM100;VIP;IL10;ACPP;TLR4;OPRM1	1.09026	0.00712332	Cell signaling
positive regulation of calcium-mediated signaling	31	31	18	L1CAM;TREM2;P2RX5;P2RX4;NCAM1;SYK;CD4;KDR;EXOC4;LHCGR;NEUROD2;CCL3L3;m_Cd24a;CDH13;ITGAL;ADA;HINT1;P2RX3	1.16277	0.00800973	Cell signaling
response to cAMP	76	76	58	STAT1;PFKFB1;CDK2;PTPRN;PTK2B;PPARGC1B;FOSL1;BSG;FOSL2;THBD;IL6R;SDC1;CARM1;VGF;SPARC;ALAS1;ATP7B;PDE3A;PYGM;MMP19;CCND2;BRAF;HMGCS2;RELA;PLAT;PER1;REN;JUNB;JUND;BIRC2;LDHA;JUN;PEBP1;DUSP1;BCKDHA;FOSB;PIK3R1;BCL2;CREM;SREBF1;NME1;TEK;COL1A1;CDO1;C1S;TOP1;MAT2A;NDUFS4;CYP7B1;BCKDHB;PLA2G5;GATA6;CITED1;SFTPC;FOS;FOXM1;ALDOB;CYP11A1	1.01032	0.00852496	Cell signaling
cellular response to cAMP	72	72	56	SERPINA3;CFTR;STC1;APP;AQP1;STAR;HCN1;PENK;TF;ITPR1;HCN2;SLC8A3;CRHBP;AKAP6;CYP1B1;PTAFR;EGR1;SLC8A1;PIK3CG;RAPGEF2;AHR;INHBB;DMTN;INPP5K;ITPR3;GPD1;IGFBP5;NOX4;EP300;m_Akap9;SLC5A5;ITPR2;RAPGEF1;SLC26A3;EZR;HCN4;NOS3;AKAP1;APEX1;ASL;WT1;RPLP0;RPL13A;AQP9;AKAP7;RAP1A;KDM1A;RAP1B;SLC26A6;EEF2K;ASS1;RAPGEF3;HCN3;IL18;SRD5A1;CYP11A1	1.1206	3.33119e-05	Cell signaling
response to acidic pH	15	15	13	MET;CTSS;SLC9A1;ASIC1;LGMN;STXBP2;SERPINF1;SST;SRC;GPR65;m_Acan;GPR4;ASIC2	1.28757	4.60312e-05	Cell signaling
positive regulation of ERK1 and ERK2 cascade	202	202	146	CCL5;m_Ccl9;CCL13;ARHGAP8;m_Ccl8;TLR2;C3;NPNT;ADCYAP1;GPR183;CSF1R;THPO;CCL2;FGF18;TREM2;CD74;LGALS9B;HTR2C;m_Ccl6;EPOR;ACKR3;GCNT2;TRPV4;HAVCR2;PTK2B;ESR1;CCL19;ICAM1;BMP4;GPR55;RAPGEF2;BMPER;HMGCR;FGF23;CCR1;CX3CL1;C5AR1;RASGRP1;TNF;NPY;SEMA7A;ABL1;ERBB4;HCRTR1;ARRB2;ABL2;EDNRA;PDGFB;KDR;NPSR1;m_Ccl7;TNFAIP8L3;ATP6AP1;P2RY1;FBXW7;F2R;HTR2A;PDGFRB;DNAJC27;GAS6;NOX4;PDGFC;PTPN11;ST5;BRAF;PRKCA;CC…	1.0603	0.000678264	Cell signaling
cellular response to alkaloid	12	12	9	STAR;ICAM1;BCL2L1;MDM2;TH;DDC;ABCB1;HTR1B;RAD51	1.02851	0.00215668	Cell signaling
cAMP-mediated signaling	40	40	37	ADCY7;ADCYAP1;ADCY4;ADCY6;MAPK7;GAL;DGKQ;PCLO;PDE2A;AKAP6;RAPGEF4;RAPGEF2;ADCY1;NPR3;EPHA5;ADGRG6;PDE3A;ADCY9;ADCY5;KSR1;ADCYAP1R1;EIF4EBP2;ADCY2;PDE7A;GHRH;RIMS2;GLP1R;CREM;HTR5A;SLC9A3R1;ADCY8;NDUFS4;ADCY3;ADM;SOX9;RAPGEF3;PDE7B	1.11188	0.00055642	Cell signaling
positive regulation of cAMP-mediated signaling	15	15	11	m_Cxcl9;CXCL10;CRHR2;PF4;RAPGEF2;LHCGR;PTGIR;PEBP1;GNAS;ADRB1;OPRM1	1.15709	0.00237286	Cell signaling
positive regulation of protein tyrosine kinase activity	30	30	24	CCL5;CSF1R;GREM1;GHRL;ERCC6;ACE;RELN;VLDLR;ERBB3;SRCIN1;PDGFB;HSPH1;GPRC5B;GAS6;DOK7;LRP8;AGRN;DVL2;PAK2;PTPN1;AGT;UNC119;ABI1;AFAP1L2	1.17732	0.00238242	Cell signaling
extracellular matrix organization	219	219	199	ITGAM;EMILIN1;HSPG2;LAMA3;NPNT;COL6A3;ADAMTSL4;ITGA11;ITGB2;OLFML2B;SPINT1;ITGA9;MMP11;COL1A2;ITGB7;COL6A1;APP;FN1;FOXF1;F11R;COL4A5;LGALS3;LOX;PXDN;ICAM5;NDNF;FBN1;TTR;VWA1;LUM;ITGA7;ITGA10;NID2;ERCC2;B4GALT1;CYR61;COL9A3;LOXL1;VWF;VIT;BGN;COL18A1;ICAM1;FBLN1;RECK;ITGB1;BSG;TMPRSS6;ITGA8;TNR;LAMB1;POSTN;COL2A1;THBS1;EGFL6;MPZL3;SPP1;COL16A1;KAZALD1;COL8A1;COL11A1;APLP1;TNF;ITGA5;DAG1;LAMC1;PDGFB…	1.10525	4.88607e-07	ECM
keratan sulfate catabolic process	12	12	10	GALNS;HEXB;OGN;LUM;GNS;GLB1;PRELP;HEXA;FMOD;OMD	1.25486	0.000531494	ECM
proteoglycan metabolic process	9	9	7	COL2A1;COL11A1;B4GALT7;BMP2;SGSH;LECT1;IHH	-1.15779	0.00199321	ECM
positive regulation of collagen biosynthetic process	29	29	26	CCL13;CCL2;ENG;TGFB1;SUCO;BMP4;LTBP1;MKX;PDGFB;F2R;PDGFRB;SCX;EP300;WNT4;CTGF;F2;SERPINB7;TGFB3;PRDX5;HDAC2;RGCC;ITGA2;CBX8;IL18;SERPINF2;IHH	1.11678	0.00288378	ECM
extracellular matrix disassembly	76	76	55	HSPG2;LAMA3;CTSS;LCP1;MMP11;BMP1;ENG;FN1;MMP2;ADAM8;FBN1;CAPG;TIMP1;ADAMTS4;BSG;MMP16;A2M;CAPN1;SPP1;TLL1;LAMC1;TIMP2;BCAN;CTSV;FLOT1;ADAM10;MMP19;DCN;GSN;CAPNS1;FURIN;NID1;EXOC8;MMP15;CDH1;LAMB3;ADAM15;SH3PXD2B;TLL2;CAPN2;PLG;CTSK;MMP3;HTRA1;CD44;KIF9;MMP14;FBN2;WASH1;LAMC2;KLKB1;MMP9;CAPNS2;ADAMTS5;NOXO1	1.06718	0.00480631	ECM
positive regulation of bone resorption	19	19	17	MC4R;ADAM8;TF;PPARGC1B;SYK;SPP1;ATP6AP1;TFRC;TMEM64;LRP6;LTBP3;EGFR;AHSG;CA2;TNFSF11;PTGER4;ITGB3	1.11129	0.00554366	ECM
collagen fibril organization	45	45	41	ADAMTS14;GREM1;MMP11;COL1A2;P3H1;FOXC1;LOX;LUM;COL11A2;CYP1B1;COL2A1;SERPINH1;PLOD3;COL11A1;MKX;TGFBR1;COL5A2;FOXC2;SCX;FMOD;TGFB2;ATP7A;ADAMTS3;DPT;COL12A1;COL3A1;COL5A1;COL14A1;LMX1B;DDR2;NF1;LOXL2;P4HA1;SFRP2;COL5A3;COL1A1;ANXA2;m_Acan;TNXB;ADAMTS2;SERPINF2	1.116	0.00869716	ECM
immune response	512	512	270	CCL5;HLA-DQA1;m_Cxcl9;m_Ccl9;HLA-DQB1;CCL13;FCGR3A;GBP6;CD274;C1QC;HLA-DRB5;m_Ccl8;TLR2;TNFRSF10A;HLA-A;C3;C1QB;GPR183;CXCL10;TNFRSF11A;OAS3;m_Oas1b;FYB;CCL2;IGSF6;CTSS;TLR7;CD74;FCGR1A;m_Oasl2;ENPP2;CCR5;IL23A;MBP;m_Ccl6;NECTIN1;SUSD2;CCR2;COLEC12;BLNK;PGLYRP1;GBP2;CCL28;HLA-DMA;OASL;CD276;ENPP1;m_Lst1;IL10RB;PXDN;CST7;CCR9;FCGR2B;B2M;PF4;CCL19;IL1RAP;CXCL12;OAS2;IFITM3;OAS1;IL2RA;PTAFR;NOTCH1;S…	1.07018	1.78358e-06	immune response
mast cell activation	17	17	12	CD48;FYB;CHGA;FCGR2A;FCGR2B;NDRG1;THY1;FCER1G;LCP2;BCL10;RHOH;TLR4	1.28823	2.81439e-06	immune response
inflammatory response	465	465	322	CCL5;m_Cxcl9;m_Ccl9;C3AR1;CCL13;SERPINA3;CSPG4;LYZ;CASP4;m_Ccl8;TLR2;TNFRSF10A;STAB1;C3;CXCL10;TNFRSF11A;CYBB;CSF1R;FPR2;THEMIS2;ITGB2;IRGM;CCL2;TLR7;CCR5;FOLR2;IL23A;HIST1H2BA;LGALS9B;IFI16;CD163;m_Ccl6;CCR2;BLNK;PLA2G2D;m_Tlr13;GGT5;TGFB1;F11R;ADAM8;PTX3;IL10RB;HCN1;GAL;HAVCR2;PF4;CCL19;HCN2;IL1RAP;S1PR3;CSF1;CLEC7A;CRHBP;CAMK4;TNIP2;IL2RA;PTAFR;ATRN;TLR9;LY75;PPARG;PIK3CG;CYP26B1;GBP5;TLR8;THB…	1.03964	3.4957e-06	immune response
cellular response to interferon-gamma	83	83	48	CCL5;m_Ccl9;HLA-DQB1;CCL13;SERPINA3;GBP6;m_Gbp8;m_Ccl8;HLA-A;CCL2;LGALS9B;m_Ccl6;ADAMTS13;GBP2;GBP4;STAR;CFH;CCL19;DAPK3;GBP5;MRC1;CX3CL1;GBP7;m_Ccl7;DAPK1;WNT5A;AIF1;EPRS;CCL3L3;AQP4;ACOD1;CCL17;TLR3;EDN1;ASL;RPL13A;CCL24;CCL25;IL12RB1;GAPDH;TDGF1;MYC;SYNCRIP;CIITA;SLC26A6;ASS1;IL18;ARG2	1.16967	1.41689e-05	immune response
positive regulation of macrophage chemotaxis	14	14	12	CCL5;C3AR1;CCL13;CCL2;TRPV4;CSF1;THBS1;CX3CL1;C5AR1;PTPRJ;RARRES2;CMKLR1	1.31191	2.25306e-05	immune response
regulation of immune response	162	162	73	CD34;FCGR3A;HLA-A;C3;ITGB2;CLEC12A;TNFRSF13C;TREM2;FCGR1A;COL1A2;ITGB7;SPPL2B;FCGR2A;CD276;ICAM5;CXADR;GAL;TYROBP;FCGR2B;B2M;NECTIN2;ICAM1;IRF1;CD300C;ITGB1;SPN;COL2A1;HLA-E;SYK;FCER1G;CD200;OSCAR;m_Ptprd;HLA-G;SMAD3;SIGLEC9;IL4;ITGA4;SLAMF6;CD1D;ICAM4;COL3A1;ULBP1;BCL6;HCST;SELL;CD81;VCAM1;SPPL2A;CD96;CD300A;FKBP1A;CARD11;SAC3D1;IRF7;SH2D1B;ITGAL;IFNG;TBX21;DENND1B;JAML;MICB;KLRB1;ICAM2;COL1A1;S…	1.12479	3.95814e-05	immune response
type I interferon signaling pathway	64	64	39	HLA-A;OAS3;ISG20;GBP2;ISG15;OASL;STAT1;IFIT3;PSMB8;OAS2;IRF1;STAT2;IFITM3;OAS1;IRF9;EGR1;IFIT1;HLA-E;IRF4;TYK2;HLA-G;IFITM2;IRF2;IP6K2;IFIT2;IFNAR1;IRF8;SAMHD1;RNASEL;JAK1;RSAD2;IFI35;ADAR;IRF7;XAF1;IRF5;IFNAR2;IRF6;IRF3	1.19498	5.98056e-05	immune response
innate immune response	568	568	306	CD55;NLRC5;TNFAIP8L2;CASP4;C1QC;TLR2;m_Iigp1;m_Fcna;IFIT1B;C3;C1QB;OAS3;m_Oas1b;CYBB;CSF1R;C1QA;LBP;IRGM;TREM2;ISG20;TLR7;m_Mx1;FCGR1A;m_Oasl2;ZBP1;DDX60;IL23A;CHGA;SERPING1;IFI16;COLEC12;APP;PGLYRP1;JAK3;CORO1A;m_Tlr13;OASL;PTX3;LGALS3;TEC;POLR3A;IFIT3;HAVCR2;TYROBP;CFH;B2M;PTK2B;IL1RAP;SERINC5;ZC3HAV1;CSF1;CLEC7A;OAS2;IRF1;SIRPB1;GZMM;IFITM3;OAS1;TLR9;CLEC5A;C1R;m_Irgm1;TRIM13;PPARG;MATK;IFIH1;…	1.05003	7.76272e-05	immune response
positive regulation of tumor necrosis factor biosynthetic process	16	16	12	TLR2;CYBB;LBP;m_Cd209b;CCR2;FCGR2A;SPN;THBS1;MAPKAPK2;TLR1;HSPB1;TLR4	1.40831	8.3481e-05	immune response
immune system process	376	376	298	HLA-DQA1;HLA-DQB1;CD55;NLRC5;TNFAIP8L2;CASP4;C1QC;HLA-DRB5;TLR2;m_Iigp1;HLA-A;PSMB9;m_Fcna;IFIT1B;C3;C1QB;GPR183;OAS3;m_Oas1b;TNFRSF13B;CSF1R;m_Rnf125;C1QA;IDO2;LBP;THEMIS2;TNFRSF13C;ISG20;TLR7;CD74;m_Mx1;TAP1;FCGR1A;m_Oasl2;ZBP1;IL23A;LGALS9B;SERPING1;PGLYRP1;JAK3;HLA-DMA;HP;m_Tlr13;OASL;LGALS3;m_Lst1;TEC;IFIT3;HAVCR2;PSMB8;RNF19B;CFH;B2M;PTK2B;IL1RAP;SERINC5;TAP2;ZC3HAV1;CSF1;ERAP1;OAS2;CTPS1;M…	1.06045	8.41252e-05	immune response
dendritic cell chemotaxis	15	15	9	CCL5;CCR5;CCR2;CCL19;PIK3CG;CCR1;CXCR4;ANO6;TRPM4	1.26119	9.168e-05	immune response
monocyte chemotaxis	51	51	27	CCL5;m_Ccl9;CCL13;m_Ccl8;TNFRSF11A;CCL2;PTPRO;FOLR2;m_Ccl6;CCR2;LGALS3;CCL19;CX3CL1;IL6R;MYO9B;PDGFB;m_Ccl7;ANXA1;CCL3L3;CCL17;IL6;RPS19;FLT1;CCL24;CCL25;CALCB;TNFSF11	1.22451	0.000249654	immune response
neutrophil chemotaxis	82	82	48	CCL5;ITGAM;m_Ccl9;CCL13;m_Ccl8;ITGB2;CCL2;ITGA9;m_Ccl6;FCGR2A;LGALS3;CXADR;CCL19;PIK3CG;SYK;SPP1;FCER1G;CX3CL1;C5AR1;PIP5K1C;NCKAP1L;SLC37A4;CSF3R;EDN3;m_Ccl7;PIK3CD;VAV1;GBF1;PDE4B;TGFB2;IL17B;ITGA1;m_Ppbp;PRKCA;CCL3L3;CXCL2;CCL17;EDN1;S100A9;IFNG;CKLF;JAML;CCL24;CCL25;m_Trem3;VAV3;m_Pde4d;PREX1	1.18018	0.000301076	immune response
chemotaxis	169	169	110	CCL5;m_Cxcl9;m_Ccl9;C3AR1;CCL13;L1CAM;CMTM7;m_Ccl8;C3;CXCL10;FPR2;CCL2;ENPP2;CCR5;LGALS9B;PIK3C2G;ROBO3;m_Ccl6;CCR2;ACKR3;CCL28;CCR9;DOCK2;PF4;CYR61;CXCL12;FOSL1;PTAFR;SPN;PIK3CG;IL16;FPR1;CCR1;CX3CL1;C5AR1;PIP5K1C;NCKAP1L;CXCR4;ROBO2;CMTM4;KIT;m_Ccl7;FER;PIK3CD;TYMP;PDGFRB;ZNF580;PLAU;PIK3CB;IL4;FES;CCRL2;LYN;NUP85;MAPK1;SLIT2;CCL3L3;MAPK14;ECSCR;CXCR5;FGF2;ROBO1;CMTM8;RARRES2;CXCL2;MAP2K1;PDGFR…	1.08313	0.000318714	immune response
antigen processing and presentation of endogenous peptide antigen via MHC class I	8	8	6	HLA-A;TAP1;B2M;TAP2;ERAP1;TAPBP	1.34297	0.000330216	immune response
positive regulation of monocyte chemotaxis	22	22	13	CCL5;CCL13;CXCL10;CCL2;CCR5;CCR2;CXCL12;CCR1;ANO6;AIF1;PLA2G7;CREB3;S100A14	1.3096	0.000333763	immune response
positive regulation of inflammatory response	93	93	64	CCL5;m_Ccl9;CCL13;m_Ccl8;TLR2;PLA2G4A;CCL2;CTSS;TLR7;CCR5;LPL;LDLR;IL23A;m_Ccl6;CCR2;ADAM8;TRPV4;PDE2A;ACE;TLR9;CX3CL1;TNF;EDNRA;IL21;m_Ccl7;GPRC5B;WNT5A;CD47;TNIP1;IL17RB;FABP4;PRKCA;CCL3L3;TNFRSF1A;CLOCK;STAT5A;EGFR;ZP3;NLRP12;MAPK13;HSPD1;AGTR1;PLA2G7;GPSM3;TLR3;ETS1;S100A9;HYAL2;CDK19;IL1RL1;CCL24;STAT5B;AGT;JAK2;AGER;IL15;ITGA2;IL33;IL2;IL18;IL17RA;TGM2;PTGER4;TLR4	1.08215	0.000393825	immune response
antigen processing and presentation of exogenous protein antigen via MHC class Ib, TAP-dependent	10	10	9	HLA-A;TAP1;B2M;TAP2;HLA-G;ABCB4;m_Abcb1b;ABCB9;ABCB1	1.17163	0.000503749	immune response
adhesion of symbiont to host	10	10	7	GBP6;GBP2;GBP4;NECTIN2;ICAM1;GBP7;SCARB1	1.33008	0.000559898	immune response
interferon-gamma-mediated signaling pathway	71	71	51	HLA-DQA1;HLA-DQB1;HLA-DRB5;HLA-A;OAS3;FCGR1A;GBP2;OASL;STAT1;CAMK2A;CAMK2B;B2M;ICAM1;OAS2;IRF1;OAS1;IRF9;PTAFR;NCAM1;HLA-E;TRIM68;TRIM21;IRF4;HLA-G;TRIM5;IRF2;TRIM62;TRIM25;IRF8;TRIM26;JAK1;IFNGR2;PML;VCAM1;IFNGR1;CAMK2G;CAMK2D;IRF7;TRIM8;IFNG;STAT4;IRF5;PRKCD;CD44;MID1;JAK2;CIITA;IFI30;HCK;IRF6;IRF3	1.1292	0.00057529	immune response
chemokine-mediated signaling pathway	81	81	40	CCL5;m_Cxcl9;m_Ccl9;CCL13;m_Ccl8;CXCL10;CCL2;CCR5;m_Ccl6;CCR2;ACKR3;CCR9;PF4;PTK2B;CCL19;CXCL12;CCR1;CX3CL1;CXCR4;m_Ccl7;CCRL2;m_Ppbp;ACKR1;GPR75;CCL3L3;CXCR5;CXCL2;CX3CR1;CCL17;GPR17;CXCL13;ACKR4;CXCR6;CCL24;XCR1;CCL25;CXCL6;CMKLR1;CCR10;ACKR2	1.16967	0.000601432	immune response
leukocyte migration	125	125	108	ITGAM;CD34;L1CAM;CD48;ITGB2;CD74;CCR5;COL1A2;ITGB7;SELPLG;FN1;F11R;SLC7A7;CXADR;m_Podxl;ATP1B1;B4GALT1;MAG;ICAM1;ITGB1;BSG;SPN;FOXJ1;PROCR;GLG1;ESAM;SLC16A1;THBD;SLC7A5;FCER1G;SLC7A10;TNF;INPP5D;ITGA5;PROS1;SLC7A8;MYH9;MSN;ANGPT2;CD2;SOS1;SLC16A8;CD47;PDE4B;ATP1B2;GAS6;PLCG1;PIK3CB;DOK2;JAM2;CAV1;ITGA4;ITGAV;ITGAX;GRB14;SIRPA;PTPN11;PPIL2;LYN;SHC1;SLC7A11;PTPN6;SRC;SELL;KRAS;GRB2;CD84;PIK3CA;AIMP…	1.10926	0.000636142	immune response
response to interferon-gamma	33	33	24	CCL5;HLA-DQA1;HLA-DRB5;IRGM;UBD;ADAMTS13;m_Sp100;IFITM3;TRIM21;m_Tgtp1;NUB1;m_Bst2;IFITM2;GCH1;SEC61A1;DNAJA3;SLC11A1;CD86;SNCA;CXCL16;CIITA;C19orf66;CITED1;KYNU	1.14537	0.000878111	immune response
defense response to Gram-positive bacterium	124	124	63	LYZ;GBP6;TLR2;HLA-A;LBP;m_Acp5;CHGA;MYO1F;APP;PGLYRP1;GBP2;GBP4;HAVCR2;B2M;HLA-E;C5AR1;IL6R;NCF1;TNF;TAC1;NPY;GBP7;ADAM17;SEH1L;HIST1H2BJ;SSC5D;TBK1;P2RX7;HIST1H2BE;MBL2;HIST1H2BF;RIPK2;TIRAP;SCD;HIST1H2BO;REG3A;FAU;TNFRSF14;IL6;DROSHA;TNFAIP8;CD36;LTA;NOD1;CALCB;IL27RA;HIST1H2BI;IL12A;FGR;m_2610528A11Rik;PLD1;RPL39;m_Hist1h2bh;ADM;ANG;HCK;HIST1H2BK;HIST1H2BG;MYD88;VIP;HIST1H2BC;NOD2;HMGB2	1.03823	0.000886584	immune response
positive regulation of interleukin-10 production	25	25	18	CD34;TLR2;CD83;IL23A;TLR9;FCER1G;CD28;IL21;IL4;IL20RB;HSPD1;SASH3;PIBF1;TUSC2;HGF;NOD2;CD46;TLR4	1.12479	0.00112206	immune response
defense response to virus	196	196	121	m_Cxcl9;NLRC5;IFIT1B;CXCL10;OAS3;m_Oas1b;ABCC9;FAM111A;ISG20;TLR7;m_Mx1;m_Oasl2;SLFN13;ZBP1;DDX60;IL23A;IFI16;ISG15;OASL;IL10RB;STAT1;POLR3A;CXADR;IFIT3;Pmaip1;SERINC5;ZC3HAV1;OAS2;AGBL5;IRF1;STAT2;IFITM3;OAS1;LYST;IRF9;TLR9;APOBEC1;IFIH1;IFIT1;ADARB1;TLR8;AGBL4;PLSCR1;PTPRC;DHX58;UNC93B1;POLR3G;m_Bst2;ATG7;DNAJC3;ILF3;SERINC3;IFITM2;TRIM5;IFIT2;DDX58;CRCP;POLR3E;ITGAX;APOBEC3B;TRIM25;IFNAR1;TBK1…	1.10079	0.00116376	immune response
negative regulation of viral genome replication	45	45	33	CCL5;OAS3;m_Oas1b;FAM111A;ISG20;IFI16;ISG15;OASL;ZC3HAV1;IFITM3;OAS1;IFIT1;PLSCR1;TNF;LTF;SRPK1;SLPI;m_Bst2;ILF3;IFITM2;TNIP1;APOBEC3B;PROX1;EIF2AK2;RNASEL;RSAD2;ADAR;BTBD17;SRPK2;m_Mx2;MAVS;C19orf66;PARP10	1.15472	0.00127688	immune response
positive regulation of fever generation	9	9	8	CCL5;PLA2G4A;CCR5;CCR2;CNR1;TNF;PTGS2;PTGER3	1.45245	0.0013331	immune response
positive regulation of interleukin-17 production	13	13	11	IL23A;TGFB1;LY9;IL21;SLAMF6;PRKCQ;IL15;IL2;IL18;MYD88;NOD2	1.08286	0.00138962	immune response
lipopolysaccharide-mediated signaling pathway	36	36	34	CCL5;CCL13;TLR2;LBP;CCL2;TREM2;TGFB1;STAT1;PTAFR;TNF;MTDH;PRKCE;SCARB1;LYN;MAPK1;CCL3L3;MAPK14;RIPK2;AKT1;NOS3;LY96;IRAK1;CD6;MAPK3;IRAK2;TICAM1;HCK;PTPN22;IL18;IRF3;NFKBIA;MYD88;CD14;TLR4	1.06749	0.00165754	immune response
antigen processing and presentation of endogenous peptide antigen via MHC class I via ER pathway, TAP-dependent	8	8	7	HLA-A;TAP1;TAP2;ABCB4;m_Abcb1b;ABCB9;ABCB1	1.01895	0.00181839	immune response
response to molecule of bacterial origin	17	17	13	TLR2;HLA-A;B2M;TAP2;TLR9;TNFAIP3;HLA-G;m_Cd24a;CXCL2;MALT1;BCL10;IL10;CD14	1.17163	0.00182037	immune response
antigen processing and presentation of exogenous peptide antigen via MHC class I	5	5	5	HLA-A;FCGR1A;FCGR2A;FCER1G;IFI30	1.40831	0.00202064	immune response
complement activation, classical pathway	101	101	25	CD55;C1QC;C3;C1QB;C1QA;SERPING1;C1R;SUSD4;C6;C1RL;C4A;MBL2;CLU;CR2;C8B;C1QBP;C8A;C1S;CR1L;C5;m_C4bp;C2;IGLL1;CD46;C8G	1.04023	0.00224094	immune response
cellular response to macrophage colony-stimulating factor stimulus	7	7	6	CCL13;CSF1R;CCL2;PDE2A;FER;PDE1B	1.61524	0.00224903	immune response
response to fungicide	20	20	18	GRIN1;GRIN2A;STAR;GRIN2B;GRIA3;GRIA4;GRIA2;EHMT1;GRIA1;KDM5B;HIF1A;EHMT2;HSD17B3;UROD;KDM6B;KDM1A;SRD5A1;CYP11A1	1.22268	0.00238914	immune response
positive regulation of NF-kappaB import into nucleus	24	24	19	TLR2;GREM1;TLR7;IL23A;LGALS9B;CCL19;TLR9;TNF;PRKCQ;SPHK1;PTGS2;TLR3;RHOA;RBCK1;m_Eda;EDAR;IL18;TLR4;C8orf4	1.04648	0.00246935	immune response
cell chemotaxis	64	64	46	m_Cxcl9;ENPP2;m_Ccl6;ENG;CCL28;PLXNB3;SEMA5A;CXCL12;LPAR1;CX3CL1;ABCC1;NOV;DOCK4;ARRB2;KIT;BIN2;PDGFB;BCAR1;PIK3CD;PDGFRB;PIK3CB;ITGA1;PRKCQ;ELMO2;PIP5K1A;CXCL2;PDGFRA;VCAM1;PIK3CA;RHOG;SAAL1;AGTR1;CXCL14;CCL25;PRKCD;EPHB1;LEF1;HBEGF;CXCL6;m_Ccl27a;C5;VEGFA;CCL27;HGF;HMGB2;ARHGEF16	1.08286	0.00288863	immune response
positive regulation of chemokine production	21	21	19	TLR2;LBP;TLR7;LGALS9B;HAVCR2;TLR9;IL6R;TNF;ADORA2B;ADAM17;HIF1A;EIF2AK2;RIPK2;MAPK9;TLR3;IL6;P2RY2;IL18;TLR4	1.16301	0.00321515	immune response
antigen processing and presentation of endogenous peptide antigen via MHC class Ib via ER pathway, TAP-dependent	8	8	7	TAP1;TAP2;HLA-E;ABCB4;m_Abcb1b;ABCB9;ABCB1	1.01895	0.00352853	immune response
cellular response to interferon-beta	31	31	26	GBP6;m_Igtp;m_Iigp1;IFIT1B;m_Gm4951;IFI16;GBP2;NDUFA13;GBP4;STAT1;HCN1;IFIT3;IRF1;m_Tgtp1;m_Ifi202b;CDC34;ACOD1;TLR3;UBE2G2;UBE2K;AIM2;STAT4;HTRA2;DDX41;TMEM173;PNPT1	1.2971	0.0036705	immune response
cellular response to interleukin-1	109	109	73	CCL5;m_Ccl9;CCL13;SERPINA3;m_Ccl8;PSMB9;CCL2;m_Ccl6;PTGIS;FN1;MMP2;SFRP1;CCL19;ICAM1;ADAMTS12;IRF1;UPF1;VLDLR;HYAL1;CX3CL1;NKX3-1;INHBB;m_Ccl7;HIF1A;DAB2IP;m_Otub1;NFKB1;CCL3L3;RELA;HAS2;KLF2;APOE;PDGFRA;FAS;CACTIN;AQP4;MAPK9;MAPK8;ACOD1;CCL17;EDN1;HYAL2;HSPA9;SMPD3;IL6;RORA;RBMX;COMMD3-BMI1;MMP3;CCL24;RC3H1;EPAS1;PAWR;CCL25;MYC;FGB;PYCARD;BYSL;PPP4C;SOX9;P2RY2;CHI3L1;YY1;PTGER3;MYLK3;CEBPB;MMP9;…	1.02864	0.00368166	immune response
natural killer cell activation	26	26	11	ITGB2;IL21R;CASP8;CD2;PIK3CD;ULBP1;KLRB1;IL2;IL18;SLAMF7;IL2RB	1.05962	0.00378453	immune response
STAT protein import into nucleus	7	7	6	JAK3;F2R;JAK2;PRL;HES1;EGF	-1.10895	0.00381566	immune response
positive regulation of T cell migration	16	16	12	CCL5;CXCL10;LGALS9B;ADAM8;CXCL12;AIF1;ITGA4;TMEM102;TNFRSF14;PYCARD;SELK;ITGB3	1.11563	0.0048905	immune response
negative regulation of interleukin-12 production	16	16	12	TLR2;m_Acp5;JAK3;THBS1;ARRB2;IRAK3;C1QBP;PIBF1;CMKLR1;NLRC3;NOD2;IL10	1.09587	0.00495856	immune response
positive regulation of innate immune response	27	27	20	CCL5;CD74;LGALS9B;MMP2;HAVCR2;COCH;GBP5;TLR8;PLSCR1;POLR3G;CD1D;m_Hmgb1;TIRAP;SH2D1B;POLR3B;POLR3D;POLR3F;POLR3C;NOD2;HMGB2	1.14564	0.00523971	immune response
negative regulation of T cell proliferation	50	50	34	HLA-DQA1;HLA-DQB1;CD274;HLA-DRB5;PLA2G2D;CD276;TGFB1;HAVCR2;IL2RA;SPN;FOXJ1;m_Slfn2;MAD1L1;HLA-G;PDE5A;TNFRSF21;ZC3H12D;IL20RB;PELI1;PTPN6;PLA2G2F;FOXP3;IDO1;SHH;BTLA;CLEC4G;NDFIP1;PAWR;DLG1;GLMN;MARCH7;CEBPB;CEACAM1;IL10	1.11299	0.00552483	immune response
lymphocyte chemotaxis	36	36	16	CCL5;m_Ccl9;CCL13;m_Ccl8;CCL2;m_Ccl6;ADAM8;CCL19;CX3CL1;m_Ccl7;CCL3L3;CCL17;CKLF;CCL24;CXCL16;CCL25	1.32965	0.00581563	immune response
defense response to bacterium	293	293	76	LYZ;GBP6;HLA-A;STAB1;LBP;IRGM;FCGR1A;CCR5;CCR2;PGLYRP1;HP;ISG15;COCH;ADAMTS4;LYST;SPN;TLR9;SYK;FCER1G;NCF1;TNF;EPPIN;m_Defb11;VGF;m_Defb10;HLA-G;NOTCH2;SLPI;m_Defb9;SLAMF8;ANKRD17;IRF8;TNFRSF1A;NR1H4;ANXA3;TMF1;SLC11A1;SERPINB9;NLRC4;TLR1;MBL2;BCL3;PLAC8;NAIP;m_Defb15;m_Defb40;TLR3;m_Defb25;CXCL13;S100A9;BPI;DEFB105A;MAVS;CFP;IFNG;RAB14;TLR5;RBPJ;NOD1;LPO;PRKCD;RAB1A;m_Defb20;CXCL6;ROMO1;m_Defb42…	1.05516	0.00656043	immune response
positive regulation of antigen processing and presentation of peptide antigen via MHC class I	7	7	6	TAP1;TAP2;ABCB4;m_Abcb1b;ABCB9;ABCB1	1.01895	0.00724588	immune response
cellular defense response	71	71	38	LBP;CCR5;CCR2;CCR9;TYROBP;B2M;LGALS3BP;PTK2B;CD300C;FOSL1;ITGB1;SPN;CLEC5A;C5AR1;NCF1;ADORA2B;NCF2;HLA-G;DCDC2;IL4;FCMR;RELA;CX3CR1;TNFRSF4;LY96;CCL17;ADORA2A;ITK;VEZF1;BECN1;IL1RL2;RAB23;ZNF148;BCL10;TCIRG1;m_Clec2d;CD160;LSP1	1.16661	0.00728736	immune response
positive regulation of cellular extravasation	6	6	6	CCL13;CCL2;ADAM8;ICAM1;PTAFR;PLVAP	1.3958	0.00901792	immune response
antigen processing and presentation of exogenous peptide antigen via MHC class I, TAP-independent	9	9	5	HLA-A;B2M;HLA-E;HLA-G;LNPEP	1.24378	0.00908791	immune response
protection from natural killer cell mediated cytotoxicity	10	10	7	HLA-A;TAP1;TAP2;HLA-E;SERPINB9;m_H2-M5;m_Clec2d	1.24378	0.00914303	immune response
positive regulation of regulatory T cell differentiation	10	10	8	LGALS9B;TGFB1;BTN2A2;HLA-G;CARMIL2;FOXP3;IL2;CD46	1.17163	0.00920647	immune response
positive regulation of macrophage cytokine production	8	8	7	TLR2;CD74;SEMA7A;GPRC5B;WNT5A;CD36;TLR4	1.1685	0.0095341	immune response
chemical synaptic transmission	276	276	239	MET;KCNMB1;PCDHB14;PCDHB2;NPBWR1;HTR3A;CORT;NPTX1;CLSTN3;MYCBPAP;HTR4;MBP;LRFN1;GRIK1;HTR2C;GRIN1;GRIN2A;CLSTN2;CACNA1A;GRIK2;NTSR1;KCNA1;SYP;SLITRK5;GABBR2;m_Nrxn3;GRIK3;GRIN2B;GABRB2;CACNA1B;SLC12A5;PENK;GRIA3;UNC13A;GAD2;PCDH8;SYT5;PRKCG;SLC6A12;CHRNA4;SLC17A7;CDH8;SLC12A7;SV2A;SV2C;DLG2;CACNA1E;ANXA9;SSTR3;PCDHB5;RAPSN;CACNB3;SLC6A13;GRIK5;CPLX1;SSTR1;OPRL1;PCDHB16;SV2B;GRIA4;SYN1;AP2B1;GRIA2…	1.12263	4.81721e-11	ionic homeostasis
regulation of ion transmembrane transport	161	161	140	KCNK6;TRPM5;CYBB;CACNA2D3;CACNA1I;CACNG8;KCNG1;KCNH1;NALCN;KCNJ4;KCNB2;GRIK1;SCN3A;GRIN1;GRIN2A;KCNH5;CACNA1A;CACNA2D1;TMEM37;KCNH7;KCNJ13;KCNA1;CACNG5;KCNJ6;CLCN2;HCN1;NEDD4L;CLCN1;KCNH2;CACNA1B;CACNG2;HCN2;KCNB1;KCNA3;SCN3B;SCN4B;CACNA1E;CLIC3;CACNB3;CATSPER3;KCNC1;KCNC3;SCN2B;GRIN2D;CACNA2D2;CACNA1C;SCN1B;SCN2A;CACNG6;KCNG2;KCNK10;KCNC4;WWP2;KCNE2;KCNJ9;KCNMA1;KCNQ2;ANO6;KCNC2;KCNH6;CACNB4;KCN…	1.14271	1.09173e-09	ionic homeostasis
calcium ion transport	153	153	129	CCL5;SLC8A2;CACNA2D3;CACNA1I;CCL2;CACNG8;NALCN;CCR5;GRIN1;GRIN2A;CACNA1A;CACNA2D1;STIM2;RYR2;STIM1;TMEM37;CACNG5;CORO1A;P2RX4;GRIN2B;TRPV4;ASIC1;ATP2B2;GRIN3A;CACNA1B;RYR1;CAMK2A;CAMK2B;TRPC4;CACNG2;CHRNA4;GJA4;ITPR1;SLC8A3;SLC24A5;CACNA1E;CACNB3;SLC24A2;CATSPER3;PKD1;ATP2B1;SLC8A1;TRPC1;CACNA2D2;CACNA1C;CACNG6;ATP2A3;CCR1;CACHD1;NPY;ATP2A2;CACNB4;TRPM4;CACNA1D;SLC24A4;PKD1L1;RYR3;ITPR3;CACNA1H;C…	1.12561	3.86759e-09	ionic homeostasis
ion transport	608	608	523	SLC9A4;BEST3;TRPM5;KCNMB1;SLC8A2;SCNN1A;CFTR;MELTF;CNNM4;CYBB;FXYD5;CACNA2D3;HTR3A;SLC38A11;CHRNA3;CACNG8;KCNG1;KCNH1;NALCN;ATP1A3;KCNJ4;KCNB2;PIEZO1;LGALS9B;GRIK1;GRIN1;GRIN2A;KCNH5;CNNM2;SLC26A7;TTYH2;CACNA1A;SLC22A23;CACNA2D1;FAM26E;STIM2;SLC4A5;RYR2;SLC30A1;ATP1A1;GRIK2;STIM1;TMEM37;SLC15A4;TMEM63C;KCNH7;KCNJ13;KCNA1;CACNG5;SLC39A14;CALHM2;KCNJ6;CLCN2;SLC9A1;P2RX4;GRIK3;CHRNB4;STEAP2;HCN1;GRI…	1.07499	1.49357e-08	ionic homeostasis
calcium ion transmembrane transport	135	135	115	TRPM5;SLC8A2;CACNA2D3;CACNA1I;CACNG8;GRIN1;GRIN2A;ATP2B3;CACNA1A;CACNA2D1;STIM2;RYR2;STIM1;TMEM37;CACNG5;TRPV4;ASIC1;ATP2B2;GRIN3A;CACNA1B;RYR1;TRPC4;CACNG2;ITPR1;ORAI2;SLC8A3;SLC24A5;PDE2A;CACNA1E;CACNB3;SLC24A2;CATSPER3;PKD1;ATP2B1;SLC8A1;TRPM3;TRPC1;CACNA2D2;CACNA1C;CACNG6;ATP2A3;PSEN1;ANO6;ATP2A2;NCS1;CACNB4;TRPM4;CACNA1D;SLC24A4;PKD1L1;RYR3;GRM7;ITPR3;CACNA1H;PKD2L2;CATSPER2;PKD1L3;TRPV2;TRP…	1.14629	5.98587e-07	ionic homeostasis
cellular calcium ion homeostasis	126	126	96	CCL5;CCL13;SLC8A2;CCL2;HEXB;HTR2C;GRIN1;STC1;ATP2B3;STIM2;CCR2;RYR2;SLC30A1;GRIK2;TGFB1;TRPV4;ATP2B2;RYR1;GPR12;ATP1B1;NUCB2;CCL19;SV2A;CHERP;SLC8A3;SLC24A5;CXCL12;SLC24A2;ITGB1;ATP2B1;SLC8A1;CLSTN1;DRD5;CACNA1C;ATP13A1;ATP2A3;CCR1;ATP13A2;PSEN1;SLC37A4;ATP13A3;ATP2A2;CACNB4;EDN3;SLC24A4;RYR3;ANXA7;TMEM165;HTR2A;XK;PIK3CB;m_Pln;CALR;PYGM;CAV1;ITGAV;PTH1R;VDR;DRD4;SLC24A3;PRKCB;PRKCA;CCL3L3;ATP2B4…	1.16397	7.42518e-07	ionic homeostasis
ion transmembrane transport	251	251	194	TRPM5;SCNN1A;FXYD5;CACNA1I;SLC16A10;HTR3A;KCNH1;NALCN;ATP1A3;PIEZO1;GRIK1;GRIN1;GRIN2A;ATP2B3;FAM26E;RYR2;ATP1A1;GRIK2;CALHM2;CLCN2;P2RX4;GRIK3;CHRNB4;ANO3;GRIN2B;NEDD4L;CLCN1;ASIC1;ATP2B2;GRIN3A;GABRB2;RYR1;GRIA3;ANO4;ANO5;GABRB3;CHRNA4;ATP1B1;ATP11C;SLC24A5;ATP11B;CASQ2;SLC24A2;GRIK5;SGK1;CLCN7;ATP6V0C;CATSPER3;ATP8A1;GRIA4;ATP2B1;GRIA2;ANO8;GRIN2D;SLC16A2;ATP6V0A1;ATP13A1;DLG4;SCNN1G;ATP2A3;UN…	1.08704	1.59667e-06	ionic homeostasis
excitatory postsynaptic potential	36	36	33	MET;CHRNA3;DGKI;GRIK1;GRIN1;GRIN2A;SEZ6;GHRL;GRIK2;PPP1R9A;P2RX4;GRIN2B;SLC17A7;GRIK5;GRIN2D;MAPK8IP2;ADRB2;ATXN1;SLC29A1;MECP2;NLGN3;RAB3GAP1;MEF2C;PPP3CA;ADORA2A;CDK5;SNCA;GRIN2C;ADORA1;GRID2;BDNF;LRRK2;OPRM1	1.22399	1.7111e-06	ionic homeostasis
ionotropic glutamate receptor signaling pathway	27	27	25	ATP1A3;GRIK1;GRIN1;GRIN2A;APP;GRIK2;GRIK3;GRIN2B;GRIN3A;CAMK2A;GRIA3;PTK2B;GRIK5;GRIA4;GRIA2;GRIN2D;GRIA1;CLN3;CDK5R1;GRIK4;GRIN2C;FYN;CPEB4;GRID1;GRID2	1.29247	2.46576e-06	ionic homeostasis
calcium ion transport into cytosol	17	17	16	SLC8A2;CACNA1I;CACNA2D1;RYR2;JPH1;JPH3;SLC8A3;CACNB3;SLC8A1;CACNA1C;JPH4;ITPR3;JPH2;ADRA1A;CACNA1G;TRPM1	1.29492	0.000104838	ionic homeostasis
regulation of calcium ion-dependent exocytosis	39	39	36	SYT3;C2CD4A;SYTL5;CACNA1A;SYT6;SYT14;SYT13;SYT5;RPH3AL;SYTL4;SYTL2;RPH3A;DOC2B;SYT7;SYT4;SYT1;SYT10;SPTBN2;SYT17;SYT16;C2CD4D;SYT11;VAMP2;SYT12;TC2N;SYT8;SYT9;DOC2A;SYT2;C2CD4B;SYT15;m_Doc2g;C2CD4C;SYTL3;SYTL1;TRPV6	1.13831	0.000135654	ionic homeostasis
sodium ion transport	136	136	106	SLC9A4;SLC8A2;SCNN1A;SLC38A11;m_Mfsd4b5;NALCN;ATP1A3;SCN3A;SLC4A5;ATP1A1;SLC9A1;SLC38A6;HCN1;NEDD4L;ASIC1;SLC9A8;SLC4A8;ATP1B1;SLC17A7;HCN2;SLC8A3;SCN3B;SLC24A5;SCN4B;SGK1;CATSPER3;SLC8A1;SLC22A4;SLC23A2;SLC6A15;SCN2B;SCN1B;SCN2A;SLC38A1;SLC4A10;SCNN1G;Fxyd2;SLC12A2;SLC17A6;SLC24A4;SLC5A3;SLC13A3;ATP1B2;SLC38A2;SLC5A1;SCN8A;SLC4A4;SLC9A7;SLC13A5;SLC5A9;SLC17A8;SLC38A3;SLC5A5;ATP1A2;SLC24A3;SLC13A…	1.09224	0.000271213	ionic homeostasis
calcium ion-regulated exocytosis of neurotransmitter	38	38	36	SYT3;C2CD4A;SYTL5;CACNA1A;SYT6;SYT14;SYT13;SYT5;RPH3AL;SYTL4;SYTL2;RPH3A;DOC2B;SYT7;SYT4;SYT1;SYT10;RIMS1;SNAP25;SYT17;SYT16;C2CD4D;SYT11;SYT12;TC2N;SYT8;SYT9;DOC2A;RIMS2;SYT2;C2CD4B;SYT15;m_Doc2g;C2CD4C;SYTL3;SYTL1	1.15442	0.000289054	ionic homeostasis
potassium ion transport	136	136	115	KCNK6;KCNMB1;ABCC9;KCNG1;KCNH1;ATP1A3;KCNJ4;KCNB2;KCNH5;ATP1A1;KCNH7;KCNJ13;KCNA1;KCNJ6;AQP1;HCN1;CDK2;SLC9A8;KCNH2;SLC12A5;ATP1B1;SLC12A7;HCN2;KCNB1;KCNA3;SLC24A5;SLC24A2;KCNC1;NSF;KCNC3;KCNT2;KCNG2;Fxyd2;KCNC4;KCNE2;KCNT1;SLC12A2;KCNJ9;KCNMA1;KCNQ2;KCNC2;ABCC8;KCNH6;KCNV1;SLC24A4;KCNAB2;KCNK13;KCNU1;ATP1B2;KCNJ3;SLC9A7;KCNIP2;KCNJ10;KCNAB1;KCNMB2;KCNH3;KCND2;KCNQ3;KCNIP3;KCNA2;ATP1A2;KCNA4;SLC2…	1.09362	0.000396962	ionic homeostasis
cellular zinc ion homeostasis	21	21	16	SLC30A1;SLC39A14;SLC39A10;SLC39A6;SLC39A5;SLC39A4;SLC39A7;SLC39A8;ATP7B;SLC39A13;SLC39A12;m_Mt2;Mt3;m_Mt1;SLC30A5;LCK	1.14989	0.000608382	ionic homeostasis
potassium ion transmembrane transport	126	126	104	KCNK6;TRPM5;KCNMB1;ABCC9;HTR3A;KCNG1;KCNH1;KCNJ4;KCNB2;KCNH5;KCNH7;KCNA1;KCNJ6;AQP1;HCN1;SLC9A8;KCNH2;SLC12A5;SLC12A7;HCN2;KCNB1;KCNA3;KCNC1;KCNC3;KCNT2;KCNG2;KCNK10;KCNC4;KCNE2;KCNT1;KCNJ9;KCNMA1;KCNQ2;KCNC2;ABCC8;KCNH6;KCNV1;KCNAB2;KCNK13;SLC12A6;SNAP25;KCNU1;SLC12A9;SLC9A7;KCNIP2;KCNJ10;KCNAB1;KCNMB2;KCNH3;KCNE5;KCND2;KCNQ3;KCNIP3;KCNA2;KCNA4;KCNJ11;KCNQ5;KCNH8;HCN4;SLC12A4;KCNN1;REST;KCNK1;KC…	1.09362	0.000655642	ionic homeostasis
membrane depolarization during action potential	30	30	26	CACNA1I;NALCN;SCN3A;CACNA1A;KCNH2;CACNA1B;SCN3B;CACNA1E;CATSPER3;CACNA1C;SCN2A;CACNA1D;CACNA1H;CATSPER2;YWHAH;SCN8A;TPCN1;CATSPER4;CACNA1F;SCN1A;SCN11A;SCN7A;CACNA1G;SCN9A;TPCN2;SCN5A	1.15584	0.000841902	ionic homeostasis
sodium ion transmembrane transport	83	83	62	SLC9A4;TRPM5;SLC8A2;SCNN1A;CNNM4;NALCN;SCN3A;SLC4A5;HCN1;ASIC1;SLC9A8;SLC17A7;HCN2;SLC8A3;SCN3B;SLC24A5;SCN4B;SLC24A2;SLC8A1;SCN2B;SCN1B;SCN2A;SCNN1G;SHROOM2;SLC9A6;ANO6;SLC13A4;TRPM4;SLC24A4;SCN8A;SLC4A4;SLC9A7;SLC5A5;SLC24A3;SLC8B1;SLC4A11;SLC23A1;SLC9A2;HCN4;SLC20A1;CATSPER4;SCN1A;KCNK1;TRAPPC10;ASIC4;SCN11A;SLC3A2;SLC20A2;ASIC5;PKD2;SLC9A9;SLC17A2;SLC4A7;SLC24A1;SCN7A;TRPM2;SCN9A;HCN3;ASIC2;S…	1.12661	0.00103176	ionic homeostasis
positive regulation of release of sequestered calcium ion into cytosol	36	36	24	m_Cxcl9;CXCL10;CAPN3;NTSR1;AKAP6;THY1;CEMIP;TRPC1;ABL1;EDNRA;NPSR1;LHCGR;F2R;PLCG1;PDPK1;F2;TRDN;SNCA;SRI;F2RL3;DRD1;DBI;BAX;GPER1	1.15709	0.00191366	ionic homeostasis
chloride transmembrane transport	94	94	72	m_Slc26a10;BEST3;CFTR;SLC26A7;TTYH2;CLCN2;ANO3;CLCN1;GABRB2;SLC12A5;ANO4;ANO5;SLC26A11;GABRB3;SLC17A7;SLC12A7;CLIC3;CLCN7;ANO8;PCYOX1;SLC4A3;GABRA5;SLC26A2;SLC12A2;GABRA1;ANO6;CLIC6;GABRA3;SLC12A6;GABRB1;TTYH3;GABRG2;SLC12A9;GABRA2;SLC1A4;CLCN3;CLCN5;GABRG3;CLIC1;CLIC4;GLRA2;BEST1;ANO1;SLC26A3;GABRD;CLIC5;CLCN4;FXYD3;CLCNKB;SLC4A1;SLC26A9;GLRB;FXYD1;SLC12A4;GABRA4;CLCC1;m_Clca3a1;SLC4A2;SLC26A5;A…	1.10655	0.00357774	ionic homeostasis
cation transmembrane transport	81	81	58	HTR3A;CHRNA3;NALCN;PIEZO1;GRIN2A;FAM26E;TMEM63C;CALHM2;P2RX5;P2RX4;AQP1;CHRNB4;SLC41A3;CHRNA4;ATP8A1;SLC22A4;TRPM3;GRIN2D;ATP13A1;ATP13A2;ATP13A3;PEX5L;TRPM4;P2RX6;TRPA1;ATP7B;GRINA;P2RX7;ANO1;CHRNB2;SLC30A9;SLC11A2;SLC41A1;CHRNA1;m_Mmgt2;SLC30A2;CHRNA2;CHRND;FAM26F;SLC30A4;SLC41A2;CHRNG;P2RX1;ANO10;ATP13A5;GRIN2C;TMEM38A;SLC25A42;SLC22A5;ATP13A4;CHRNB1;CHRNA5;TRPV3;CHRNA7;TRPM6;P2RX3;CHRNB3;CNGA4	1.0679	0.00377339	ionic homeostasis
positive regulation of cytosolic calcium ion concentration	164	164	119	C3AR1;CD55;C1QTNF1;ADCYAP1;MCHR1;CCR5;CACNA1A;CCR2;GHRL;JAK3;EPOR;CCL28;TRPV4;CCR9;GATA2;PTK2B;ITPR1;ESR1;S1PR3;AVPR1A;OPRL1;PKD1;CCKBR;SLC8A1;PIK3CG;RIC3;LPAR1;CACNA1C;DLG4;PLCG2;CCR1;C5AR1;TAC1;CXCR4;ABL1;FZD2;PRKG1;ABL2;EDNRA;GPR3;TRPM4;KDR;P2RY1;ITPR3;F2R;HTR2A;UTS2R;GNG3;NPY2R;ADCY5;ITGAV;HRH3;PTH1R;SPPL3;AVPR1B;LRP6;CCL3L3;m_Cd24a;TACR1;CXCL2;PDGFRA;CYSLTR1;GNB1;CALCR;JPH2;SWAP70;PLA2G6;GJA…	1.04943	0.00477547	ionic homeostasis
regulation of membrane potential	103	103	87	m_Slc26a10;CACNA1I;CHRNA3;KCNH1;PIEZO1;GRIK1;GRIN1;GRIN2A;KCNH5;SLC26A7;CACNA1A;GRIK2;KCNH7;KCNA1;GRIK3;CHRNB4;HCN1;NEDD4L;ASIC1;KCNH2;SLC26A11;CACNG2;CHRNA4;DPP6;HCN2;GRIK5;WWP2;CNIH3;SLC26A2;KCNMA1;KCNH6;PEX5L;CACNB4;TRPM4;CACNA1H;RIMS1;RIMS4;KCNJ10;m_Nedd4;m_Cngb1;KCNH3;POPDC2;XIRP1;ANO1;SLC26A3;CHRNB2;KCNJ11;KIF5B;SLC26A9;GLRB;CNIH2;KCNH8;HCN4;ACTN2;CHRNA1;NTSR2;SCN1A;CHRND;DLD;KCNK2;PXK;CHRN…	1.0679	0.00643537	ionic homeostasis
zinc II ion transmembrane import	7	7	7	SLC39A14;SLC39A10;SLC39A6;SLC39A5;SLC39A4;SLC39A8;SLC39A12	1.2555	0.00726434	ionic homeostasis
positive regulation of calcium ion transport	34	34	28	CCL5;MCHR1;STIM2;JAK3;P2RX4;ATP2B2;CAMK2A;ITPR1;CCR1;MYLK;ARRB2;EDNRA;CACNA1D;MGEA5;F2R;WNK3;CCL3L3;CRACR2A;CACNB2;CREB3;WFS1;TSPO;m_Ank2;HOMER1;LPAR3;TRPC6;ORAI1;AQP2	1.16691	0.00789227	ionic homeostasis
synaptic transmission, glutamatergic	31	31	31	CLSTN3;GRIK1;GRIN1;CACNA1A;GRIK2;UNC13A;SLC17A7;CDH8;GRIK5;GRIN2D;ADRB2;GRIA1;CNIH3;NAPB;CACNB4;PARK2;ALS2;UNC13B;SLC1A4;GRM8;CLCN3;PLAT;CNIH2;ADORA2A;P2RX1;GRM3;CDK5;SHC3;NAPA;GRID2;GRM4	1.16991	0.00177427	membrane depolarization / synaptic transmission
membrane depolarization during cardiac muscle cell action potential	11	11	11	CACNA2D1;SCN3B;SCN4B;SLC8A1;SCN2B;CACNA1C;SCN1B;CACNA1D;ATP1A2;KCNJ2;SCN5A	1.23622	0.00187595	membrane depolarization / synaptic transmission
long-term memory	35	35	35	GRIN1;GRIN2B;RGS14;PCDH8;SLC17A7;RASGRF1;CAMK4;SGK1;RELN;EGR1;CALB1;SHANK1;ADCY1;GRIA1;TAC1;PJA2;MECP2;SNAP25;MTOR;SRF;BTBD9;CTNS;EIF2AK4;TACR1;CHST10;EHMT2;NTRK2;DRD2;PRKCZ;RPS6KB1;GLUD1;ADCY8;NTF4;CPEB3;LRRN4	1.15159	0.00187976	membrane depolarization / synaptic transmission
synaptic transmission, GABAergic	14	14	13	CLSTN3;CACNA1A;GABRB2;GABRB3;DNM1;RAC3;GABRA1;CACNB4;GABRG2;CLCN3;GRM1;RAC1;GRM4	1.20099	0.00208226	membrane depolarization / synaptic transmission
cardiac conduction	51	51	42	KCNK6;CACNA2D3;CACNG8;KCNJ4;CACNA2D1;CACNG5;KCNH2;CACNG2;SCN3B;CACNB3;CACNA2D2;CACNA1C;SCN1B;CACNG6;KCNE2;MEF2A;CACNB4;TRPM4;CACNA1D;KCNIP2;CACNG4;KCND2;KCNIP3;CACNG3;CACNB1;CACNB2;CACNA1F;GJA1;KCNK1;CACNG7;KCND3;KCNIP1;SPTBN4;KCNJ2;KCNIP4;CACNA2D4;KCND1;KCNJ12;GJA5;SCN5A;KCNJ14;KCNK3	1.10506	0.00434587	membrane depolarization / synaptic transmission
neuronal action potential	35	35	30	CACNA1I;SCN3A;GRIK2;KCNA1;P2RX5;P2RX4;DPP6;ANK3;SCN2A;GRIA1;KCNMA1;SCN8A;KCNMB2;KCND2;KCNA2;MYH14;CHRNA1;CATSPER4;SCN1A;SCN11A;P2RX1;GPR88;DRD1;SCN7A;KCNMB4;SCN9A;SCN5A;CHRNA7;P2RX3;GPER1	1.08872	0.00454065	membrane depolarization / synaptic transmission
regulation of cardiac muscle contraction by calcium ion signaling	9	9	8	RYR2;SLC9A1;ATP1B1;SLC8A1;ATP2A2;ATP1A2;m_Ank2;HDAC4	1.26197	0.00504769	membrane depolarization / synaptic transmission
regulation of cardiac conduction	54	54	45	SLC8A2;ABCC9;ATP1A3;ATP2B3;RYR2;ATP1A1;STIM1;ATP2B2;RYR1;ATP1B1;ITPR1;SLC8A3;CASQ2;NOS1;NPR1;ATP2B1;SLC8A1;TRPC1;ATP2A3;ATP2A2;RYR3;ITPR3;ATP1B2;NPR2;FXYD7;ATP1A2;ITPR2;ATP2B4;PRKACA;FXYD3;KCNJ11;DMPK;FXYD1;ATP1B3;TMEM65;ASPH;ATP1A4;ACE2;TRDN;AHCYL1;NPPC;FXYD6;AGT;FKBP1B;CASQ1	1.13927	0.00515005	membrane depolarization / synaptic transmission
regulation of neuronal synaptic plasticity	31	31	29	GRIN1;SYP;DBN1;STAR;JPH3;GRIN2B;CAMK2A;NCDN;RASGRF1;DLG4;EPHB2;VGF;ARC;BCAN;MYLK2;NSMF;CNTN2;NETO1;APOE;GSK3B;EGR2;CPEB1;m_Bhlhe41;SNCA;RHEB;RNF39;BHLHE40;S100B;KCNN2	1.15035	0.00531122	membrane depolarization / synaptic transmission
cardiac muscle contraction	56	56	46	MET;TTN;ATP1A3;RYR2;ATP1A1;MYH7;KCNH2;TNNI1;ATP1B1;SCN3B;SCN4B;CASQ2;SLC8A1;TNNC1;SCN2B;GAA;SCN1B;CXCR4;MYLK2;MTOR;KCNE5;ATP1A2;TNNI2;m_Tpm1;MYL4;MAP2K6;ADRBK1;PIK3CA;TAZ;CAMK2D;TCAP;SMAD5;MYL3;VEGFB;MYBPC3;MYH6;DMD;SRSF1;m_Ank2;PPP1R13L;MYL1;PSEN2;SCN5A;MAP2K3;MYL2;TNNT2	1.084	0.00629057	membrane depolarization / synaptic transmission
positive regulation of synaptic transmission	28	28	24	CCL13;KISS1R;CCL2;CLSTN3;CLSTN2;GRIK2;GRIN2B;CCKBR;GRIA2;CLSTN1;DLG4;GRIA1;TNF;NCS1;SYT1;LGI1;PTK2;SLC1A3;SYDE1;PRKCZ;SNCA;HNRNPK;S100B;RETN	1.22268	0.00012809	membrane depolarization / synaptic transmission
regulation of short-term neuronal synaptic plasticity	17	17	16	SLC8A2;GRIK1;GRIK2;SYP;SHISA7;UNC13A;SHISA6;SHISA9;PPFIA3;RAB3A;UNC13B;RAB3GAP1;SYNGR1;KMT2A;SHISA8;BDNF	1.25503	0.000482522	membrane depolarization / synaptic transmission
cardiac muscle cell action potential involved in contraction	13	13	11	CACNA2D1;SCN3B;SCN4B;SCN2B;CACNA1C;SCN1B;KCNE2;PKP2;KCNJ2;FGF12;SCN5A	1.23595	0.00918459	membrane depolarization / synaptic transmission
negative regulation of cAMP biosynthetic process	19	19	18	CRHR2;NUCB2;PDE2A;AKAP6;OPRL1;PALM;LPAR1;APLP1;EDNRA;GRM7;NPY2R;GRM8;DRD4;ADRA2A;EDN1;PTGER3;HTR1B;OPRM1	1.17844	0.000657711	metabolic process
vitamin D metabolic process	12	12	10	LGMN;LRP2;CALB1;FGF23;GC;CYP1A1;CYP24A1;CUBN;CYP2R1;CYP11A1	-1.1263	0.000713386	metabolic process
positive regulation of cAMP metabolic process	11	11	7	m_Cxcl9;CXCL10;CRHR2;CHGA;PF4;GPR3;GHRH	1.51438	0.00138449	metabolic process
dibenzo-p-dioxin metabolic process	12	12	6	CCL5;STAR;CYP1B1;PRKCB;CYP1A1;CYP11A1	1.29315	0.0042844	metabolic process
negative regulation of nitric oxide biosynthetic process	16	16	15	CD34;m_Acp5;PTGIS;EPOR;GLA;IL4;CAV1;ATP2B4;RGN;TSPO;GIMAP1-GIMAP5;DYNLL1;ZC3H12A;IL10;OPRM1	1.07499	0.00501529	metabolic process
serotonin metabolic process	10	10	10	GRIN2A;ATP2B2;HTR1A;BTBD9;ATP7A;PDE1B;RNF180;MAOA;SPR;SRD5A1	1.11584	0.00566036	metabolic process
thyroid hormone metabolic process	13	13	10	CACNA1A;KCNJ6;TTR;RELN;GCNT4;CRYM;TG;SLCO4A1;DIO2;DIO3	1.26052	0.00609996	metabolic process
leukotriene metabolic process	18	18	17	TLR2;GGT5;CYP4F2;LTC4S;DPEP1;ABCC1;NCF1;LTA4H;m_Cyp4f16;MAPKAPK2;CYP4A11;GGT1;CYP4F3;ALOX5AP;PTGR1;ALOX5;TLR4	1.15607	0.00788553	metabolic process
glycolipid biosynthetic process	8	8	7	B3GNT5;GAL3ST3;ST8SIA6;UGT8;GBGT1;GAL3ST2;GAL3ST1	1.24875	0.00820577	metabolic process
positive regulation of the force of heart contraction	5	5	5	RYR2;SLC9A1;NOS1;SLC8A1;MYL2	1.28105	0.00108435	other
ductus arteriosus closure	6	6	5	FOXF1;STRA6;HPGD;TFAP2B;PTGER4	1.29436	0.00138626	other
positive regulation of apoptotic cell clearance	7	7	6	CCL13;C3;CCL2;C4A;MFGE8;C2	1.61524	0.00501046	other
regulation of actin cytoskeleton reorganization	17	17	17	CSF1R;TGFB1;F11R;SEMA3E;GMFG;PTK2B;DAPK3;ABL1;ABL2;CD2AP;CTSV;ARHGDIB;PDGFRA;ARHGDIA;RHOD;PHPT1;RAPGEF3	1.18307	0.00736132	other
sensory perception of pain	85	85	67	MME;ADCYAP1;CRHR2;SCN3A;GRIN1;GRIN2A;CACNA1A;CCR2;P2RX4;AQP1;NPY1R;ASIC1;CACNA1B;PENK;CHRNA4;DLG2;SCN3B;CACNA1E;ACE;OPRL1;CNR1;FAM134B;TAC1;NIPSNAP1;NLGN2;OPRD1;EDNRA;P2RY1;CACNA1H;MECP2;TRPA1;HTR2A;UCHL1;GRM8;KCND2;GRM1;KCNIP3;P2RX7;KCNA2;MAPK1;NDN;CNR2;TACR1;CHRNB2;NGFR;PTGS2;ARRB1;EDN1;KCNK4;OPRK1;ALOXE3;MC1R;EDNRB;GRM3;MAPK3;CDK5;PTGS1;PTGES3;EPHX2;NGF;P2RY2;SCN9A;PRX;ALOX5;POMK;ADRB1;OPRM1	1.10833	5.38317e-05	other
negative regulation of peptidase activity	129	129	67	SERPINA3;m_Serpina3f;PI15;CD109;SPINT1;m_Serpinb1b;SERPING1;ITIH2;APP;SPINT2;CST7;WFDC2;TIMP1;RECK;PTTG1;A2M;m_Spink2;ECM1;SERPINI1;WFIKKN1;TFPI;SPOCK3;CAST;BIRC6;EPPIN;m_Cst13;TIMP2;WFDC1;SLPI;UMODL1;ITIH5;TIMP3;WFIKKN2;COL7A1;SERPINB1;CSTA;SERPINA10;PI16;SERPINB8;SERPINC1;SERPINB7;COL28A1;SERPINE2;ITIH3;AMBP;ITIH1;PEBP1;SERPINA1;CST3;m_Wfdc18;OVOS2;LXN;SERPINB6;CSTB;NGF;TIMP4;SPINK8;GPC3;BIRC7;…	1.10525	6.25927e-05	other
neuromuscular process controlling balance	59	59	55	HEXB;CACNA1A;APP;JPH3;CNTNAP1;ATP2B2;CAMK2B;NR4A3;IGDCC3;MYH10;TNR;RAC3;SHANK1;GAA;DLG4;ALDH1A3;HERC1;SHANK3;NEFL;KCNMA1;ABL1;NLGN2;RBFOX2;ABL2;HEXA;MYO5A;JPH4;CLN3;APLP2;NKX6-2;RBFOX1;CAMTA1;GM2A;ADCY5;FOXS1;AARS;PTPRQ;NRXN1;AP1S2;SLC1A3;CLIC5;TPP1;BCR;PAFAH1B1;EI24;ABR;CLN8;NBN;GRIN2C;GIGYF2;GPR88;PDE8B;BLOC1S4;USH1C;CLRN1	1.16591	9.06235e-05	other
negative regulation of endopeptidase activity	199	199	87	SERPINA3;m_9230104L09Rik;CD109;C3;COL6A3;SPINT1;m_Serpinb1b;SERPING1;ITIH2;m_Serpinb6b;APP;SPINT2;CRB2;CST7;WFDC2;SPOCK1;TIMP1;RECK;SERPINF1;CST6;PTTG1;LRP2;A2M;SERPINH1;SERPINI1;WFIKKN1;TFPI;SPOCK3;PSMF1;PROS1;CAST;BIRC6;EPPIN;m_Cst13;TIMP2;WFDC1;APLP2;SLPI;PCSK1N;m_Bst2;CRIM1;C4A;ITIH5;TIMP3;WFIKKN2;COL7A1;SERPINB1;SERPINE3;CSTA;RENBP;SERPINB9;USP14;SERPINA10;SPP2;FURIN;AKT1;SERPINB8;SERPINC1;S…	1.12497	0.000114836	other
wound healing	137	137	109	FCGR3A;LEPR;ITGA9;INS;CDH3;F13A1;ENG;CCM2L;FN1;TGFB1;AQP1;LOX;IGF2;B4GALT1;TIMP1;DSP;BMP4;EGR1;POSTN;LTBP1;DRD5;CX3CL1;ADRB2;MUSTN1;SDC1;VANGL2;CNN2;ERBB3;PDGFB;TGFBR1;NOTCH2;OPTN;P2RY1;MAP3K5;TGFA;SMAD3;WNT5A;MTOR;TNC;PDGFRB;ELK3;FMOD;SPARC;PLAU;SCARB1;TGFB2;CAV1;CELSR1;m_Tpm1;PAK1;m_Macf1;DCN;COL3A1;PLAT;PDGFA;SLC11A1;TGFBR2;FGF2;MSX2;EGFR;KLF6;GSN;EPB41L4B;PDGFRA;SMAD1;FNTB;SDC4;ERBB2;RAF1;NF1…	1.0603	0.000367731	other
phospholipid translocation	22	22	18	ABCA4;ATP8A2;ATP10B;ATP11C;ABCA1;ATP11B;ATP8A1;ATP9A;ATP8B3;ATP11A;ATP8B2;TMEM30A;ATP9B;P2RX7;ABCB4;m_Atp8b5;ATP10A;ATP8B1	1.17107	0.00075211	other
sleep	13	13	11	CACNA1I;GRIN2A;FOSL2;SLC29A1;PTGDR;SNAP25;HTR2A;DLAT;IL18;FOS;OXTR	1.15159	0.000863604	other
learning	75	75	71	SLC8A2;SORCS3;GRIN1;GRIN2A;NTSR1;m_Nrxn3;STRA6;JPH3;GRIN2B;RGS14;SLC12A5;CNTNAP2;PAK6;SLC8A3;SLC24A2;FOSL1;RELN;SHANK2;ATP8A1;SYNJ1;DRD5;DLG4;SHANK3;EPHB2;CLDN5;ABL2;GRM5;ARC;PARK2;JPH4;MECP2;HTT;AMPH;NLGN3;FGF13;PPP1R9B;BCHE;HRH3;SLC6A1;CNTN2;ATAD1;NRXN1;EIF2AK4;CHRNB2;CHST10;PLCB1;NTRK2;UBA6;TH;PTGS2;VDAC1;PPP3CB;GMFB;JUN;DRD3;PAK7;CTNND2;ARF4;VDAC3;COMT;PRKAR2B;FYN;AAAS;PTGS1;DRD1;PTN;BDNF;GRM…	1.11523	0.00171277	other
self proteolysis	8	8	7	Casp12;TENM2;CAPN3;TENM4;TMPRSS6;TENM3;CAPN7	1.3612	0.00173246	other
phospholipid homeostasis	10	10	8	ABCG1;ANGPTL3;ABCA1;FABP3;LYST;GPAM;APOA1;LIPG	1.29121	0.00242463	other
protein targeting to plasma membrane	26	26	25	KCNB2;PRKG2;NFASC;KCNB1;BSG;ANK3;SPTBN1;PALM;PACS1;SMURF1;MYADM;ANK1;INPP5K;PACS2;EHD3;GAS6;PIP5K1A;MYL12B;ATP2C2;PTCH1;m_Ank2;TMED2;TESC;ANXA2;NKD2	1.16353	0.0025446	other
maternal process involved in female pregnancy	42	42	34	CCL13;ALAS2;ADCY7;DSG2;CCL2;LGALS9B;HAVCR2;ITGB1;HSD17B7;AGRP;CNR1;AKR1B1;ANGPT2;MTOR;PAM;HIF1A;m_Ifi27;KPNA6;AKAP5;PPAT;APOL2;FAS;PLA2G6;ITGA3;ACE2;MEN1;KLF1;LIF;CBS;IL11RA;UBE2A;ARG2;IHH;CYP11A1	1.07933	0.00272738	other
positive chemotaxis	40	40	29	CCL5;MET;NTF3;CORO1A;LGALS3;PLXNB3;SEMA5A;CXCL12;BMP4;SCG2;PTPRJ;PDGFB;TSC2;VEGFC;CCL3L3;NRP1;FGF2;SAAL1;FGF8;VEGFB;FGF10;ANGPT1;MIF;FGF7;VEGFA;FIGF;HGF;HMGB2;SCRIB	1.07641	0.0027672	other
negative regulation of systemic arterial blood pressure	13	13	11	KCNK6;NTSR1;NEDD4L;KL;PRCP;AHR;BMPR2;BBS4;CD36;ARHGAP42;IER3	1.21645	0.00284876	other
parturition	17	17	14	MMP2;HPGD;PTAFR;FGL2;NRK;CRH;CRHR1;PLA2G4C;PRL;PTGFR;MMP9;MAFF;RXFP1;AKR1C3	1.00756	0.00374667	other
maternal process involved in parturition	11	11	10	CD55;CCL13;CCL2;EDNRA;EDN1;ARNTL;CYP1A1;PTGER3;PTGER4;OXTR	1.00679	0.00609596	other
negative regulation of feeding behavior	10	10	7	CRHR2;MC4R;INS;NPY2R;CRHR1;RETN;CEACAM1	1.13169	0.00668695	other
mitochondrion distribution	5	5	5	SLC4A5;ATCAY;MSTO1;MEF2A;MTM1	1.27128	0.00711169	other
detection of mechanical stimulus involved in sensory perception of pain	16	16	14	GRIN2A;KCNA1;GRIN2B;GRIN2D;TNF;HTR7;TRPA1;HTR2A;GRM8;ANO1;PAWR;FYN;ITGA2;IL18	1.14394	0.00866473	other
positive regulation of peptidase activity	13	13	13	PCOLCE;APP;FN1;NDUFA13;PCOLCE2;FBLN1;CAV1;CTSH;PSME4;CLPX;PINK1;MMP14;MAPK12	1.11409	0.009156	other
attachment of GPI anchor to protein	7	7	6	GPAA1;PGAP1;PIGT;PIGK;PIGS;PIGU	1.20095	0.00969875	other
neurotransmitter secretion	63	63	59	DGKI;PTPRN2;TSPOAP1;LIN7B;m_Nrxn3;CACNA1B;UNC13A;GAD2;CPLX1;STXBP1;SYN1;AP2B1;NSF;PPFIA2;SYN2;SNAP91;PPFIA3;SLC32A1;m_Rab15;SYT4;APBA1;SYT1;RAB3A;RIMS1;SNAP25;GAD1;UNC13B;SNPH;RIMS4;DNAJC5;STX1A;LIN7A;SLC18A2;HRH3;NAAA;NRXN1;VAMP2;SYN3;AP3M2;SLC22A2;CACNA1F;PPT1;BRSK1;BAIAP3;HSPA8;LIN7C;SNAPIN;NRXN2;RIMS2;CHAT;PDZD11;SYT2;WNT7A;CLTB;CASK;PPFIA1;GRM4;DVL1;SLC5A7	1.12628	0.00780178	secretion
exocytosis	129	129	117	CCL5;SYT3;CCL2;SYTL5;LIN7B;UNC13A;RPH3AL;STXBP5;KCNB1;SYTL4;SYTL2;STXBP2;MYH10;CPLX1;EXOC6;MICAL3;STXBP1;DOC2B;RAPGEF4;NSF;CCR1;RAB27A;PIP5K1C;SYT7;SYT4;HAP1;SRCIN1;SYT10;MYO5A;BRSK2;CPLX2;ANK1;SDF4;EXOC4;SCAMP1;STXBP5L;SCAMP5;RAB3A;RIMS1;PRSS12;SNAP25;UNC13B;CADPS2;CADPS;SYT17;RIMS4;DNAJC5;STX1A;SEC22C;LIN7A;EXOC3L4;ARHGAP44;SYT16;EXOC1;UNC13C;RAB3D;LGI3;SCRN1;STX3;ARFGEF2;EXOC2;CCL3L3;PAK1;VAMP…	1.09048	0.00877944	secretion
positive regulation of calcium ion-dependent exocytosis	18	18	17	CACNA1I;KCNB1;CDK5R2;STXBP1;DOC2B;SYT7;SYT1;SYT10;SCAMP5;CACNA1H;CADPS;STX1A;ARF1;SYT9;CDK5;CACNA1G;TMEM27	1.15587	0.00940603	secretion
insulin secretion	38	38	28	MC4R;GAL;PTPRN;PCLO;CPLX1;RAPGEF4;NEUROD1;CACNA1C;VGF;MYO5A;CYB5R4;ILDR2;ANXA1;HTT;DGAT1;SLC18A2;ACVR2B;SMAD2;SNX19;CAMK2G;EIF2AK3;RIMS2;GLP1R;FKBP1B;IRS1;STXBP3;HNF1B;CPLX3	1.13514	0.00965506	secretion
positive regulation of transforming growth factor beta production	8	8	6	CD34;LGALS9B;THBS1;PTGS2;CD46;SERPINF2	1.24656	0.0037934	secretion
gamma-aminobutyric acid secretion	5	5	5	CACNA1A;TRPC4;APBA1;CACNB4;GRM4	1.19051	0.00572004	secretion
positive regulation of gamma-aminobutyric acid secretion	8	8	6	GRIK1;HTR2C;NTSR1;SLC6A1;P2RX7;HTR6	1.429	0.00902	secretion
transmembrane transport	500	500	407	SLC9A4;m_Slc26a10;ABCG8;TRPM5;SLC8A2;SLC16A4;CFTR;SLC14A2;ABCC9;SLC2A5;SLC16A10;m_Abca8a;KCNG1;KCNH1;TAP1;m_Mfsd4b5;NALCN;ABCA6;SLC29A4;KCNB2;SLC16A5;SLC2A12;KCNH5;SLC26A7;GJB1;CACNA1A;SLC22A23;RYR2;SLC30A1;ABCA4;SLC15A4;KCNH7;KCNA1;SLC39A14;CLCN2;SLC9A1;HCN1;SLC39A10;CLCN1;ABCG1;TRPV4;SLC9A8;KCNH2;CACNA1B;SLC41A3;SLC12A5;RYR1;TRPC4;SLC26A11;SLC6A12;PANX2;SLC17A7;SLC39A6;ITPR1;SLC12A7;SV2A;SV2C;H…	1.07918	2.18308e-06	solute transport
amino acid transmembrane transport	46	46	38	SLC16A10;SLC38A11;SLC7A14;SLC38A5;SLC1A5;SLC38A6;SLC7A7;SLC6A12;SLC6A20;SLC6A6;SLC43A1;SLC38A1;SLC7A5;SLC7A10;SLC7A4;SLC38A9;SLC32A1;SLC6A17;SLC7A8;SLC6A16;SLC36A4;SLC38A2;SLC12A9;SLC1A4;SLC38A3;SLC1A3;SLC38A10;PEX3;SLC7A11;SLC7A2;SLC6A9;SLC7A1;SLC1A7;SLC3A1;SLC7A3;SLC7A6;SLC38A4;SLC6A19	1.19643	0.000199555	solute transport
neurotransmitter transport	53	53	44	SLC6A12;SLC17A7;SV2A;SV2C;SLC6A13;SLC6A20;CPLX1;SV2B;SYNJ1;SLC6A6;SLC6A15;SLC6A5;SLC18A1;SLC32A1;SLC6A17;SLC6A16;TRAK2;SLC17A6;CPLX2;SLC6A7;ICA1;RIMS1;STX1B;RIMS4;STX1A;GABRA2;SLC18A2;SLC17A8;SLC6A11;SLC6A1;STX3;SLC1A2;SLC1A3;SLC6A9;SLC6A2;SLC6A8;RIMS3;RIMS2;STX4;CLTB;GABRQ;CPLX3;SLC6A19;CPLX4	1.15442	0.000202177	solute transport
plasma membrane lactate transport	11	11	11	SLC16A4;SLC16A5;SLC16A6;SLC16A13;SLC16A12;SLC16A1;EMB;SLC16A7;SLC16A8;SLC16A11;SLC16A3	1.24631	0.000694824	solute transport
amino acid transport	50	50	43	SLC16A10;SLC38A11;SLC7A14;SLC38A5;SLC1A5;SLC7A7;SLC6A12;SLC6A20;SLC6A6;SLC6A15;SLC43A1;SLC38A1;SLC7A5;SLC7A10;SLC7A4;SLC38A9;SLC17A5;SLC7A8;CLN3;SLC6A7;SLC36A4;SLC38A2;XK;PDPN;SLC1A4;SLC38A3;SLC43A2;SLC38A10;PQLC2;SLC7A11;SLC7A2;SLC6A9;SLC7A1;SLC36A1;SLC3A2;SLC3A1;SLC7A3;SLC7A6;SLC38A7;MYC;SLC36A2;SLC38A4;SLC6A19	1.13925	0.000925421	solute transport
cerebrospinal fluid secretion	5	5	5	SLC4A5;AQP1;CELSR2;C11orf63;TP73	1.30947	0.00123197	solute transport
L-amino acid transport	14	14	9	SLC7A14;SLC7A7;SLC43A1;SLC38A1;SLC7A5;SLC7A4;SLC7A8;SLC43A2;SLC7A6	1.23308	0.00435941	solute transport
neutral amino acid transport	17	17	13	SLC38A5;SLC1A5;SLC6A15;SLC43A1;SLC38A1;SLC7A5;SLC7A10;SLC6A17;SLC7A8;SLC43A2;SLC36A1;SLC3A2;SLC6A19	1.21791	0.00604671	solute transport
peptide transport	11	11	8	TAP1;SLC15A4;TAP2;RPN1;TAPBP;DISP1;SLC15A3;ABCB9	1.19185	0.00656292	solute transport
glomerular filtration	17	17	12	CD34;SULF1;MCAM;AQP1;m_Podxl;SULF2;EDNRA;JCHAIN;MAGI2;m_Xpnpep3;NPHS1;MYO1E	1.20543	0.00530337	solute transport

## Sheet: Summary
Pathway type	Number of pathways	Proportion of total pathways
Immune response	57	0.248908
Cell signaling	33	0.144105
Ionic homeostasis	25	0.10917
Cell differentiation/development	24	0.104803
Membrane depolarization / synaptic transmission	13	0.0567686
Solute transport	10	0.0436681
Axon guidance	10	0.0436681
Cell adhesion	9	0.0393013
Metabolic process	9	0.0393013
Extracellular Matrix	0	0
Secretion	7	0.0305677
Other	25	0.10917
Number of pathways differentially expressed	229
