# Supplementary material for: Connexin 43 Controls the Astrocyte Immunoregulatory Phenotype
Source: Brain Sci. 2018 Mar 22;8(4):50. doi: 10.3390/brainsci8040050 (PMC5924386; doi:10.3390/brainsci8040050)
Supplement: Supplementary file 1 [file brainsci-08-00050-s001.zip › Supplementary Table 1.xlsx]

## Sheet: Feuil1
Gene name	Molecule Name	Mean reads Cx43FL	Mean Reads Cx43KO	Fold Change	padj
Ccl5	chemokine (C-C motif) ligand 5	0.399076	139.34	17.925	1.17656e-07
Cldn3	claudin 3	0	60.2146	15.2123	0.000275883
Cd53	CD53 antigen	2.01504	150.979	14.2474	0.000120977
Itgam	integrin alpha M	4.80991	314.83	14.2402	9.07642e-05
C3ar1	complement component 3a receptor 1	0.800485	63.196	13.518	0.000668363
Cd55	CD55 antigen	12.4087	511.93	13.2461	0.00011946
Cd34	CD34 antigen	2.8315	140.365	13.1266	0.000426294
Cldn9	claudin 9	2.00004	104.332	12.8903	0.0011232
Mme	membrane metallo endopeptidase	6.02644	141.291	11.7995	0.000120977
Cspg4	chondroitin sulfate proteoglycan 4	4.07604	127.902	11.4246	0.00716157
Lyz2	lysozyme 2	39.4656	764.397	11.2755	0.000148691
Gbp4	guanylate binding protein 4	3.66996	83.1511	11.1965	0.00175124
Cd274	CD274 antigen	43.8088	657.405	10.4624	0.000233776
Tmem212	transmembrane protein 212	2.80753	71.7543	10.2993	0.0285966
Pigz	phosphatidylinositol glycan anchor biosynthesis, class Z	6.43386	122.537	10.268	0.0119174
Slc9a4	solute carrier family 9 (sodium/hydrogen exchanger), member 4	6.00013	115.245	10.2454	0.0131385
L1cam	L1 cell adhesion molecule	61.1853	757.685	9.88717	0.000215417
Cd275	CD275 antigen	35.4308	418.141	9.87117	0.00617191
Cmtm7	CKLF-like MARVEL transmembrane domain containing 7	3.62966	66.1602	9.85183	0.0237022
Unc5b	unc-5 homolog B (C, elegans)	17.2729	264.468	9.82634	0.0113384
Igtp	interferon gamma induced GTPase	66.6164	706.581	9.71303	1.58037e-07
Rbl1	retinoblastoma-like 1 (p107)	21.3293	266.905	9.69947	0.00148212
Best3	bestrophin 3	7.35492	110.911	9.64526	0.016742
Lepr	leptin receptor	29.7128	337.358	9.59761	0.000219557
Slfn5	schlafen 5	5.19498	93.6236	9.58504	0.0405545
Iigp1	interferon inducible GTPase 1	54.8296	803.739	9.50118	0.0214164
Cd109	CD109 antigen	4.02307	58.0949	9.23007	0.0341344
Psmb9	proteasome (prosome, macropain) subunit, beta type 9 (large multifunctional peptidase 2)	78.723	920.743	9.0353	0.0179989
Syt3	synaptotagmin III	24.6881	240.265	8.91076	0.00175124
Pcdhb18	protocadherin beta 18	27.3817	249.14	8.66411	0.00265445
Npnt	nephronectin	52.0524	492.951	8.5887	0.0106184
Dhtkd1	dehydrogenase E1 and transketolase domain containing 1	104.466	837.31	8.5183	4.1942e-05
Slc8a2	solute carrier family 8 (sodium/calcium exchanger), member 2	94.8715	740.573	8.38292	0.000111223
Scnn1a	sodium channel, nonvoltage-gated 1 alpha	24.7963	208.205	8.36221	0.00449284
C1qb	complement component 1, q subcomponent, beta polypeptide	35.1594	328.604	8.32155	0.0285806
Slc16a4	solute carrier family 16 (monocarboxylic acid transporters), member 4	42.7215	397.372	8.32074	0.0263539
Serpina3n	serine (or cysteine) peptidase inhibitor, clade A, member 3N	202.662	1709.45	8.30261	0.00776634
Scrt1	scratch homolog 1, zinc finger protein (Drosophila)	76.8754	598.032	8.23933	0.000898274
Ccbe1	collagen and calcium binding EGF domains 1	49.7536	394.271	8.13213	0.00634356
Cxcl10	chemokine (C-X-C motif) ligand 10	80.7593	663.477	8.11571	0.0144891
Cdh12	cadherin 12	75.2306	579.581	7.84929	0.0211783
Laptm5	lysosomal-associated protein transmembrane 5	19.3978	136.925	7.83704	0.00263038
Cacna2d3	calcium channel, voltage-dependent, alpha2/delta subunit 3	56.8127	407.575	7.75236	0.0102151
Chdh	choline dehydrogenase	117.658	859.167	7.67175	0.0227644
Lrig2	leucine-rich repeats and immunoglobulin-like domains 2	137.804	953.555	7.65882	0.00856587
Fyb	FYN binding protein	27.0436	185.801	7.6181	0.00981209
Rasal1	RAS protein activator like 1 (GAP1 like)	54.3952	379.363	7.60196	0.0148599
Faah	fatty acid amide hydrolase	124.887	862.305	7.47213	0.0267148
Olfml3	olfactomedin-like 3	36.2983	250.665	7.40113	0.0403471
Mansc1	MANSC domain containing 1	34.1896	209.517	7.19336	0.0145687
Lingo3	leucine rich repeat and Ig domain containing 3	34.6787	215.896	7.19279	0.0211783
Lbp	lipopolysaccharide binding protein	102.868	658.94	7.1389	0.0480645
Serinc2	serine incorporator 2	30.9024	186.667	7.0872	0.0216167
Cldn2	claudin 2	228.368	1354.83	7.03009	0.0225693
Perp	PERP, TP53 apoptosis effector	127.701	711.264	6.98599	0.00395287
Irgm2	immunity-related GTPase family M member 2	185.553	1115.66	6.95289	0.0477723
Ctss	cathepsin S	115.216	679.23	6.89317	0.0477723
Car12	carbonic anyhydrase 12	224.952	1258.44	6.87034	0.0177066
Rcsd1	RCSD domain containing 1	30.8791	178.118	6.84433	0.0439184
Pgap1	post-GPI attachment to proteins 1	168.423	880.494	6.81227	0.00114622
Cacng8	calcium channel, voltage-dependent, gamma subunit 8	15.7092	89.9117	6.80986	0.0430955
St6galnac3	ST6 (alpha-N-acetyl-neuraminyl-2,3-beta-galactosyl-1,3)-N-acetylgalactosaminide alpha-2,6-sialyltransferase 3	59.4307	332.204	6.78842	0.0307284
Nptx1	neuronal pentraxin 1	499.402	2747.5	6.76509	0.0259182
Nup188	nucleoporin 188	109.61	610.753	6.73611	0.0413979
Kcnh1	potassium voltage-gated channel, subfamily H (eag-related), member 1	132.67	676.952	6.57398	0.0145687
Mlip	muscular LMNA-interacting protein	292.654	1510.16	6.49439	0.0405545
Igf2r	insulin-like growth factor 2 receptor	57.1312	291.847	6.46025	0.0405545
Mmp17	matrix metallopeptidase 17	134.084	652.512	6.45938	0.00776634
Nalcn	sodium leak channel, non-selective	139.231	667.697	6.42078	0.00634356
Atp1a3	ATPase, Na+/K+ transporting, alpha 3 polypeptide	1432.04	6539.9	6.27324	0.00320972
Matn2	matrilin 2	110.559	508.513	6.18074	0.0208339
Lpl	lipoprotein lipase	131.487	606.324	6.15857	0.0285966
Nrsn2	neurensin 2	83.5708	380.669	6.12716	0.0259182
Ldlr	low density lipoprotein receptor	94.7792	426.435	6.06769	0.0295368
Cttnbp2	cortactin binding protein 2	396.228	1756.57	5.96675	0.0493243
Htr2c	5-hydroxytryptamine (serotonin) receptor 2C	249.94	1075.59	5.86944	0.0480645
Ofd1	oral-facial-digital syndrome 1 gene homolog (human)	122.435	503.259	5.86084	0.0046694
Chgb	chromogranin B	372.894	1575.69	5.84184	0.0334307
Slc2a12	solute carrier family 2 (facilitated glucose transporter), member 12	154.657	637.362	5.81706	0.0144891
Cnnm2	cyclin M2	109.959	442.846	5.77332	0.00711266
Unc5c	unc-5 homolog C (C, elegans)	211.399	878.452	5.75563	0.0440217
Clstn2	calsyntenin 2	243.81	996.836	5.69729	0.0451197
Atp2b3	ATPase, Ca++ transporting, plasma membrane 3	400.872	1617.31	5.67805	0.0334307
Ttyh2	tweety homolog 2 (Drosophila)	99.1554	390.619	5.62069	0.0237022
Pnpla6	patatin-like phospholipase domain containing 6	122.119	482.944	5.58373	0.0445241
Nrip3	nuclear receptor interacting protein 3	285.305	1109.73	5.58334	0.0199912
Slc22a23	solute carrier family 22, member 23	373.26	1412.93	5.53725	0.00687086
Cacna2d1	calcium channel, voltage-dependent, alpha2/delta subunit 1	415.805	1595.93	5.53329	0.0204788
Tgfb1i1	transforming growth factor beta 1 induced transcript 1	93.7083	357.822	5.47857	0.0330242
App	amyloid beta (A4) precursor protein	905.482	3246.14	5.33279	0.00634356
Atp1a1	ATPase, Na+/K+ transporting, alpha 1 polypeptide	494.851	1770.49	5.2438	0.0331262
Wipf3	WAS/WASL interacting protein family, member 3	969.594	3347.34	5.18247	0.00716157
Nfasc	neurofascin	622.425	2153.11	5.14188	0.021454
Syp	synaptophysin	1295.68	4182.53	4.91096	0.00997711
Nell2	NEL-like 2	437.988	1413.09	4.88308	0.0189417
Sptlc2	serine palmitoyltransferase, long chain base subunit 2	236.883	763.606	4.87017	0.0227644
Gabbr2	gamma-aminobutyric acid (GABA) B receptor, 2	764.713	2447.4	4.84226	0.0237022
Spint2	serine protease inhibitor, Kunitz type 2	229.66	735.698	4.81756	0.0418837
Gemin5	gem (nuclear organelle) associated protein 5	109.238	333.596	4.68148	0.015498
Suco	SUN domain containing ossification factor	267.795	813.169	4.66121	0.0136308
Camk2b	calcium/calmodulin-dependent protein kinase II, beta	2354.33	6791.72	4.44159	0.0237022
Pcdh1	protocadherin 1	449.111	1266.53	4.35998	0.0189344
Cntrl	centrosomal protein 110	142.283	404.704	4.3587	0.0451312
Zswim8	zinc finger SWIM-type containing 8	327.432	907.047	4.29363	0.0152072
Ncdn	neurochondrin	1819.4	4927.87	4.21667	0.00981209
Atp1b1	ATPase, Na+/K+ transporting, beta 1 polypeptide	1859.31	5031.93	4.18912	0.0259182
Cntnap2	contactin associated protein-like 2	768.696	2059.73	4.17233	0.00997711
Npc1	Niemann Pick type C1	449.889	1197.92	4.13038	0.0211783
Ift122	intraflagellar transport 122	316.61	837.111	4.07643	0.0469526
Gtf3c3	general transcription factor IIIC, polypeptide 3	297.762	768.772	4.00536	0.0216499
Arvcf	armadillo repeat gene deleted in velo-cardio-facial syndrome	117.07	301.38	3.98216	0.0341344
Txnip	thioredoxin interacting protein	402.845	984.312	3.78574	0.0202794
Slk	STE20-like kinase	1250.56	2933.52	3.61206	0.0334307
Slc22a17	solute carrier family 22 (organic cation transporter), member 17	1125.67	2582.84	3.53389	0.0185382
Gnptab	N-acetylglucosamine-1-phosphate transferase, alpha and beta subunits	518.273	1138.83	3.3529	0.0246518
Pacs1	phosphofurin acidic cluster sorting protein 1	623.456	1354.3	3.29953	0.0341344
Zdhhc24	zinc finger, DHHC domain containing 24	506.749	1092.39	3.27441	0.0262271
Slc38a1	solute carrier family 38, member 1	1057.44	2148.25	3.03236	0.0172369
